# Supplementary material for: Causal role of gut microbiota, serum metabolites, immunophenotypes in myocarditis: a mendelian randomization study
Source: Front Genet. 2024 Aug 30;15:1382502. doi: 10.3389/fgene.2024.1382502 (PMC11392795; doi:10.3389/fgene.2024.1382502)
Supplement: Supplementary file 1 [file Table2.xlsx]

## Sheet: Sheet1
Supplementary Table S2: Analytical results of a MR study of causal associations between the gut microbiota, serum metabolites, and immunophenotypes with myocarditis
id.exposure	exposure	method	nsnp	se	P-val	or	or_lci95	or_uci95
met-a-554	X-11852	IVW	10	0.246543	0.00522379	0.502294	0.30981	0.814366
met-a-722	X-14304--leucylalanine	IVW	19	0.380568	0.00843817	0.36699	0.174064	0.773749
met-a-730	X-14632	IVW	18	0.312399	0.0127297	2.17768	1.18053	4.01711
met-a-625	10-heptadecenoate (17:1n7)	IVW	6	1.58589	0.013271	50.7709	2.26818	1136.46
met-a-587	X-12188	IVW	20	0.12749	0.017037	0.737728	0.574612	0.947149
met-a-432	Aspartylphenylalanine	IVW	6	0.792216	0.0173573	0.151871	0.032146	0.717502
met-a-674	X-13183--stearamide	IVW	10	0.499657	0.0213854	0.316711	0.118945	0.843295
met-c-944	Free cholesterol in very large HDL	IVW	24	0.130308	0.0244093	1.34081	1.0386	1.73096
met-a-371	X-03003	IVW	8	1.73237	0.0257838	47.5718	1.59487	1418.97
met-a-659	Gamma-glutamylisoleucine*	IVW	25	0.742855	0.0299548	0.199388	0.0464908	0.855123
met-c-919	Phenylalanine	IVW	34	0.18455	0.0350022	0.677671	0.471983	0.972996
met-c-945	Total lipids in very large HDL	IVW	25	0.123766	0.0362553	1.29586	1.01673	1.65161
met-a-575	Valerate	IVW	10	1.11878	0.036735	10.3481	1.15487	92.7227
met-a-357	Biliverdin	IVW	16	0.385978	0.038725	2.22077	1.0422	4.7321
met-a-420	2-hydroxybutyrate (AHB)	IVW	16	0.766045	0.0395135	0.206566	0.0460245	0.927109
met-a-688	2-oleoylglycerophosphocholine*	IVW	17	1.04712	0.0410255	8.49568	1.09111	66.1496
met-c-942	Total cholesterol in very large HDL	IVW	28	0.131754	0.042583	1.30626	1.00897	1.69115
met-c-943	Cholesterol esters in very large HDL	IVW	27	0.131219	0.0434939	1.30333	1.00776	1.68559
met-a-456	Pyroglutamylglycine	IVW	4	0.595096	0.044278	3.31019	1.03109	10.6269
met-a-490	X-11261	IVW	16	0.497791	0.0457824	2.70279	1.01879	7.17036
met-a-382	N1-methyladenosine	IVW	8	3.18167	0.04674	0.00178698	3.49806e-06	0.912881
met-a-594	X-12231	IVW	13	0.515424	0.04737	0.359848	0.131033	0.988227
ebi-a-GCST90001496	CD39+ secreting CD4 regulatory T cell %secreting CD4 regulatory T cell	IVW	7	0.103681	0.0102783	1.30484	1.06488	1.59887
ebi-a-GCST90001497	CD39+ secreting CD4 regulatory T cell %CD4 regulatory T cell	IVW	7	0.105172	0.0104136	1.30922	1.06534	1.60892
ebi-a-GCST90002010	HLA DR on monocyte	IVW	3	0.183278	0.0199179	1.53212	1.06975	2.19433
ebi-a-GCST90001659	CD39+ CD4+ T cell %CD4+ T cell	IVW	5	0.0985521	0.0227322	1.25169	1.03183	1.5184
ebi-a-GCST90002030	CD39 on CD39+ activated CD4 regulatory T cell	IVW	5	0.0894498	0.023581	1.22447	1.02756	1.45911
ebi-a-GCST90001791	CD25 on naive-mature B cell	IVW	5	0.144828	0.0310803	0.731795	0.550946	0.972007
ebi-a-GCST90001660	CD39+ CD4+ T cell Absolute Count	IVW	6	0.0951682	0.0329999	1.22496	1.01651	1.47615
ebi-a-GCST90001528	CD33dim HLA DR+ CD11b- %CD33dim HLA DR+	IVW	3	0.0772065	0.0442801	1.168	1.00398	1.35882
ebi-a-GCST90001526	CD33dim HLA DR+ CD11b+ %CD33dim HLA DR+	IVW	3	0.076897	0.0448733	0.857064	0.737152	0.996481
ebi-a-GCST90017055	genus Ruminococcaceae UCG004 id.11362	IVW	11	0.240148	0.00337305	0.494603	0.308914	0.791908
ebi-a-GCST90016910	class Bacilli id.1673	IVW	18	0.235232	0.00349059	1.9879	1.25361	3.1523
ebi-a-GCST90017101	order Lactobacillales id.1800	IVW	15	0.265014	0.0079736	2.02007	1.20166	3.39587
ebi-a-GCST90016986	genus Defluviitaleaceae UCG011 id.11287	IVW	9	0.248803	0.00820912	1.93029	1.18533	3.14347
ebi-a-GCST90016971	genus Bilophila id.3170	IVW	12	0.269454	0.0155258	0.520979	0.307225	0.883455
ebi-a-GCST90016913	class Clostridia id.1859	IVW	13	0.283922	0.0197136	0.515799	0.295666	0.89983
ebi-a-GCST90017081	unknown genus id.1868	IVW	12	0.246503	0.0294253	1.71056	1.05514	2.7731
ebi-a-GCST90017051	genus Ruminiclostridium9 id.11357	IVW	9	0.377059	0.0295964	0.440311	0.210281	0.921975
ebi-a-GCST90016918	class Lentisphaeria id.2250	IVW	8	0.195384	0.0309644	0.656031	0.447311	0.962141
ebi-a-GCST90017109	order Victivallales id.2254	IVW	8	0.195384	0.0309644	0.656031	0.447311	0.962141
ebi-a-GCST90017115	phylum Lentisphaerae id.2238	IVW	9	0.181394	0.0355664	0.682999	0.478646	0.974598
ebi-a-GCST90017090	order Actinomycetales id.420	IVW	5	0.316587	0.0446695	0.529602	0.284751	0.984996
ebi-a-GCST90016925	family Actinomycetaceae id.421	IVW	5	0.316284	0.0449722	0.530401	0.28535	0.985895
ebi-a-GCST90016979	genus Clostridium innocuum group id.14397	IVW	9	0.187621	0.0458463	1.45447	1.00693	2.10093
