# Supplementary material for: Causal role of gut microbiota, serum metabolites, immunophenotypes in myocarditis: a mendelian randomization study
Source: Front Genet. 2024 Aug 30;15:1382502. doi: 10.3389/fgene.2024.1382502 (PMC11392795; doi:10.3389/fgene.2024.1382502)
Supplement: Supplementary file 2 [file Table3.xlsx]

## Sheet: exposure_info
se.exposure	chr.exposure	samplesize.exposure	beta.exposure	pval.exposure	pos.exposure	SNP	effect_allele.exposure	other_allele.exposure	eaf.exposure	exposure	mr_keep.exposure	pval_origin.exposure	id.exposure	sd	R2	F
0.0093	2	1175	-0.0472	3.74197e-07	217682247	rs741382	T	C	0.2234	Biliverdin	TRUE	reported	met-a-357	0.318788	0.0214875	25.7584
0.0041	2	6252	0.1131	2.50035e-168	234668570	rs887829	T	C	0.3411	Biliverdin	TRUE	reported	met-a-357	0.324185	0.108538	760.952
0.0043	2	6252	-0.0197	5.76594e-06	121738820	rs280194	T	C	0.7311	Biliverdin	TRUE	reported	met-a-357	0.339999	0.00334703	20.9892
0.0036	2	6252	-0.0166	4.88799e-06	234210972	rs6759896	A	G	0.5913	Biliverdin	TRUE	reported	met-a-357	0.284651	0.00339044	21.2623
0.0044	3	6252	-0.0202	4.27898e-06	24791310	rs12496969	G	A	0.2156	Biliverdin	TRUE	reported	met-a-357	0.347906	0.0033609	21.0764
0.0044	3	6252	-0.0197	8.25601e-06	130646603	rs2760277	G	A	0.2054	Biliverdin	TRUE	reported	met-a-357	0.347906	0.0031971	20.046
0.0122	4	1175	0.0645	1.149e-07	56128380	rs6837370	A	G	0.1004	Biliverdin	TRUE	reported	met-a-357	0.418195	0.0232742	27.9512
0.0091	4	1175	0.0405	9.28603e-06	182482973	rs7440035	G	T	0.2123	Biliverdin	TRUE	reported	met-a-357	0.311932	0.0166057	19.8074
0.0044	4	6252	0.0231	1.78098e-07	85470969	rs6823453	A	G	0.2233	Biliverdin	TRUE	reported	met-a-357	0.347906	0.00439064	27.5625
0.0036	8	6252	-0.0174	1.16001e-06	70519026	rs4738000	T	A	0.4374	Biliverdin	TRUE	reported	met-a-357	0.284651	0.00372386	23.3611
0.0037	9	6252	0.0169	3.99503e-06	116868762	rs7045137	G	A	0.6053	Biliverdin	TRUE	reported	met-a-357	0.292557	0.00332692	20.8627
0.0371	10	1175	-0.1831	8.02805e-07	15725671	rs1891053	G	A	0.9855	Biliverdin	TRUE	reported	met-a-357	1.27172	0.0203425	24.3573
0.0076	10	6252	0.0345	5.46298e-06	82585950	rs1019595	C	T	0.0674	Biliverdin	TRUE	reported	met-a-357	0.600929	0.00328626	20.6068
0.0077	11	1175	0.0408	9.84306e-08	70554345	rs17428569	G	A	0.5768	Biliverdin	TRUE	reported	met-a-357	0.263943	0.0233759	28.0762
0.0053	11	6252	-0.0241	4.88203e-06	79335591	rs4944238	A	G	0.8712	Biliverdin	TRUE	reported	met-a-357	0.419069	0.00329737	20.6768
0.0036	12	6252	0.019	1.17601e-07	64944069	rs4964090	G	A	0.4346	Biliverdin	TRUE	reported	met-a-357	0.284651	0.00443702	27.8549
0.0043	12	6252	0.0205	2.18002e-06	21391336	rs12371604	C	T	0.2291	Biliverdin	TRUE	reported	met-a-357	0.339999	0.00362338	22.7285
0.0065	17	6252	-0.0317	9.4879e-07	7766228	rs6503066	C	T	0.9016	Biliverdin	TRUE	reported	met-a-357	0.513952	0.00379107	23.7844
0.0026	6	7258	-0.0115	9.42497e-06	23375531	rs6904862	C	T	0.2573	X-03003	TRUE	reported	met-a-371	0.221504	0.00268895	19.5636
0.0031	6	7258	0.0139	8.51491e-06	43804571	rs729761	G	T	0.7521	X-03003	TRUE	reported	met-a-371	0.264101	0.00276317	20.1051
0.0026	7	7258	-0.0117	4.61403e-06	27727849	rs17150563	C	T	0.2744	X-03003	TRUE	reported	met-a-371	0.221504	0.00278303	20.25
0.0027	8	7258	-0.0126	2.67498e-06	3540955	rs7844733	T	C	0.1881	X-03003	TRUE	reported	met-a-371	0.230024	0.00299237	21.7778
0.0026	9	7258	-0.0117	8.77607e-06	26651364	rs4978089	G	A	0.7875	X-03003	TRUE	reported	met-a-371	0.221504	0.00278303	20.25
0.0026	10	7258	-0.0129	5.17702e-07	29491726	rs2788445	G	C	0.4682	X-03003	TRUE	reported	met-a-371	0.221504	0.00338115	24.6169
0.0041	11	7258	-0.018	8.62005e-06	35504650	rs684748	G	C	0.0858	X-03003	TRUE	reported	met-a-371	0.349295	0.00264928	19.2742
0.0035	16	7258	-0.0158	5.36303e-06	23644586	rs16940342	G	A	0.12	X-03003	TRUE	reported	met-a-371	0.298179	0.00280068	20.3788
0.0026	19	7258	0.0123	1.567e-06	32023957	rs8105499	A	C	0.2909	X-03003	TRUE	reported	met-a-371	0.221504	0.00307488	22.3802
0.0012	3	7365	0.0055	7.32504e-06	190817900	rs10513863	A	G	0.2661	N1-methyladenosine	TRUE	reported	met-a-382	0.102983	0.00284492	21.0069
0.0022	4	1763	-0.0108	1.13399e-06	155404360	rs1490672	T	C	0.2361	N1-methyladenosine	TRUE	reported	met-a-382	0.0923738	0.0135002	24.0992
0.0012	5	7365	-0.0055	5.86395e-06	31696941	rs369402	A	G	0.3892	N1-methyladenosine	TRUE	reported	met-a-382	0.102983	0.00284492	21.0069
0.0013	5	7365	0.0057	6.96996e-06	127653556	rs414540	G	A	0.218	N1-methyladenosine	TRUE	reported	met-a-382	0.111565	0.00260421	19.2249
0.0013	6	7365	-0.0072	1.07999e-08	160660694	rs315988	C	T	0.7633	N1-methyladenosine	TRUE	reported	met-a-382	0.111565	0.00414876	30.6746
0.0012	6	7365	-0.0056	6.66193e-06	33635407	rs12662536	A	T	0.2919	N1-methyladenosine	TRUE	reported	met-a-382	0.102983	0.00294901	21.7778
0.0012	20	7365	0.0056	6.36297e-06	10304374	rs6108469	A	G	0.7569	N1-methyladenosine	TRUE	reported	met-a-382	0.102983	0.00294901	21.7778
0.0013	20	7365	0.0059	3.13899e-06	46776312	rs6094988	C	G	0.234	N1-methyladenosine	TRUE	reported	met-a-382	0.111565	0.00278965	20.5976
0.0027	2	7366	-0.0144	6.36708e-08	35621644	rs4670465	T	G	0.5498	2-hydroxybutyrate (AHB)	TRUE	reported	met-a-420	0.231729	0.00384777	28.4444
0.0027	2	7366	-0.0143	7.87408e-08	27730940	rs1260326	C	T	0.5954	2-hydroxybutyrate (AHB)	TRUE	reported	met-a-420	0.231729	0.00379472	28.0508
0.0058	2	1765	0.0262	7.52108e-06	117932237	rs729253	T	C	0.5812	2-hydroxybutyrate (AHB)	TRUE	reported	met-a-420	0.243669	0.0114419	20.4055
0.0043	2	7366	-0.0193	7.98307e-06	80185514	rs2861960	T	C	0.8651	2-hydroxybutyrate (AHB)	TRUE	reported	met-a-420	0.369049	0.00272821	20.1455
0.0034	2	7366	-0.0165	1.11099e-06	240640112	rs12470565	C	T	0.4319	2-hydroxybutyrate (AHB)	TRUE	reported	met-a-420	0.291806	0.00318794	23.551
0.004	4	5601	-0.018	6.79501e-06	187588477	rs2130909	A	G	0.288	2-hydroxybutyrate (AHB)	TRUE	reported	met-a-420	0.299359	0.00360368	20.25
0.0043	6	7366	0.0213	9.40005e-07	35471246	rs2067997	C	T	0.1306	2-hydroxybutyrate (AHB)	TRUE	reported	met-a-420	0.369049	0.00332096	24.537
0.0097	6	7366	-0.0433	7.97095e-06	96245744	rs9389466	T	A	0.9718	2-hydroxybutyrate (AHB)	TRUE	reported	met-a-420	0.832506	0.00269864	19.9266
0.0034	9	7366	-0.0163	1.93798e-06	81650381	rs11788042	G	A	0.7575	2-hydroxybutyrate (AHB)	TRUE	reported	met-a-420	0.291806	0.00311136	22.9836
0.0059	10	7366	0.0259	9.63896e-06	64620689	rs1509960	A	C	0.0825	2-hydroxybutyrate (AHB)	TRUE	reported	met-a-420	0.50637	0.00261004	19.2706
0.0239	11	1765	-0.1102	4.15203e-06	26722592	rs4388837	G	T	0.0172	2-hydroxybutyrate (AHB)	TRUE	reported	met-a-420	1.00408	0.0119154	21.2602
0.0035	12	7366	-0.0162	2.75398e-06	48412410	rs17122565	T	C	0.2523	2-hydroxybutyrate (AHB)	TRUE	reported	met-a-420	0.300389	0.0029008	21.4237
0.0069	12	7366	-0.0315	5.10399e-06	107551308	rs10161318	G	T	0.0432	2-hydroxybutyrate (AHB)	TRUE	reported	met-a-420	0.592195	0.00282216	20.8412
0.0035	14	7366	0.0189	5.643e-08	33970832	rs17101344	G	A	0.2223	2-hydroxybutyrate (AHB)	TRUE	reported	met-a-420	0.300389	0.00394419	29.16
0.0027	16	7366	0.0135	4.92799e-07	82578355	rs872745	C	A	0.5886	2-hydroxybutyrate (AHB)	TRUE	reported	met-a-420	0.231729	0.00338341	25
0.0035	19	7366	0.0155	9.17593e-06	44084403	rs304729	A	G	0.1958	2-hydroxybutyrate (AHB)	TRUE	reported	met-a-420	0.300389	0.00265619	19.6122
0.0051	1	3838	-0.0232	4.77298e-06	242246843	rs12143106	C	T	0.4078	Aspartylphenylalanine	TRUE	reported	met-a-432	0.315953	0.00536563	20.6936
0.005	1	3838	0.0225	8.13804e-06	107058351	rs2031504	T	G	0.4374	Aspartylphenylalanine	TRUE	reported	met-a-432	0.309758	0.00525122	20.25
0.0059	9	3838	-0.0312	1.43301e-07	136154867	rs495828	T	G	0.217	Aspartylphenylalanine	TRUE	reported	met-a-432	0.365514	0.00723722	27.9644
0.005	17	3838	-0.0455	1.23994e-19	61569732	rs4351	A	G	0.4754	Aspartylphenylalanine	TRUE	reported	met-a-432	0.309758	0.0211314	82.81
0.016	18	2088	-0.073	5.05499e-06	3445826	rs16973789	A	G	0.036	Aspartylphenylalanine	TRUE	reported	met-a-432	0.731114	0.0098805	20.8164
0.0212	22	3838	-0.0943	8.36797e-06	47868480	rs13057057	T	C	0.0156	Aspartylphenylalanine	TRUE	reported	met-a-432	1.31337	0.00513143	19.7857
0.0167	1	789	0.0794	1.87698e-06	228917051	rs241323	G	A	0.8834	Pyroglutamylglycine	TRUE	reported	met-a-456	0.469089	0.0279212	22.6052
0.0084	2	1558	0.038	5.76196e-06	227249236	rs13398058	A	G	0.6148	Pyroglutamylglycine	TRUE	reported	met-a-456	0.331561	0.0129815	20.4649
0.012	3	789	-0.0534	8.9869e-06	73768520	rs4677337	A	G	0.3536	Pyroglutamylglycine	TRUE	reported	met-a-456	0.33707	0.0245444	19.8025
0.024	11	1558	0.1122	2.83798e-06	110071265	rs11603058	A	T	0.0414	Pyroglutamylglycine	TRUE	reported	met-a-456	0.947316	0.0138515	21.8556
0.005	1	5596	0.023	4.22503e-06	110674137	rs697387	C	T	0.701	X-11261	TRUE	reported	met-a-490	0.374032	0.00376837	21.16
0.023	1	1726	-0.1033	6.94992e-06	27272844	rs7866	T	C	0.0443	X-11261	TRUE	reported	met-a-490	0.955539	0.0115653	20.1718
0.0052	2	7322	-0.0272	1.81201e-07	211543055	rs715	C	T	0.2835	X-11261	TRUE	reported	met-a-490	0.444957	0.00372391	27.3609
0.0054	2	7322	0.0246	5.25799e-06	10709816	rs759400	T	C	0.8126	X-11261	TRUE	reported	met-a-490	0.462071	0.00282711	20.7531
0.0054	3	7322	-0.0239	8.24594e-06	133544998	rs1043147	G	A	0.1968	X-11261	TRUE	reported	met-a-490	0.462071	0.00266893	19.5888
0.0094	3	1726	0.0418	9.75102e-06	132987440	rs4854707	G	T	0.4187	X-11261	TRUE	reported	met-a-490	0.390524	0.0113398	19.7741
0.0052	4	7322	-0.0237	6.008e-06	69599438	rs186053	T	G	0.704	X-11261	TRUE	reported	met-a-490	0.444957	0.00282975	20.7726
0.0045	6	7322	0.0205	6.09397e-06	22830924	rs1205497	G	A	0.3629	X-11261	TRUE	reported	met-a-490	0.385059	0.00282711	20.7531
0.0062	6	7322	-0.0633	9.37562e-25	160564476	rs662138	G	C	0.1693	X-11261	TRUE	reported	met-a-490	0.530526	0.0140402	104.238
0.0103	8	1726	0.0462	8.00203e-06	85128127	rs10111779	C	A	0.2737	X-11261	TRUE	reported	met-a-490	0.427915	0.0115354	20.1191
0.0056	10	7322	0.0423	6.68036e-14	61469538	rs1171614	C	T	0.7767	X-11261	TRUE	reported	met-a-490	0.479185	0.00773431	57.0564
0.0045	11	7322	0.0211	2.229e-06	107621538	rs520906	A	G	0.6353	X-11261	TRUE	reported	met-a-490	0.385059	0.00299451	21.9857
0.0045	13	7322	-0.0199	7.67397e-06	79238114	rs9318571	A	G	0.5614	X-11261	TRUE	reported	met-a-490	0.385059	0.00266447	19.556
0.0053	16	7322	0.0257	1.50598e-06	26982655	rs4365292	A	C	0.1924	X-11261	TRUE	reported	met-a-490	0.453514	0.00320192	23.5133
0.0044	18	7322	0.0198	8.77001e-06	1899696	rs312994	G	A	0.4807	X-11261	TRUE	reported	met-a-490	0.376502	0.00275876	20.25
0.0053	20	7322	0.0256	1.50699e-06	4576069	rs1884917	G	C	0.7665	X-11261	TRUE	reported	met-a-490	0.453514	0.00317713	23.3307
0.0117	2	2860	-0.0533	5.37898e-06	58826238	rs7595056	C	T	0.2339	X-11852	TRUE	reported	met-a-554	0.625704	0.00720905	20.7531
0.0179	3	2860	0.0813	5.29103e-06	181686597	rs17826680	G	A	0.1095	X-11852	TRUE	reported	met-a-554	0.957274	0.00716621	20.6289
0.0108	5	2860	-0.0524	1.23001e-06	174618053	rs7732078	G	A	0.3258	X-11852	TRUE	reported	met-a-554	0.577573	0.0081694	23.5405
0.0108	7	2860	0.0498	3.92898e-06	90934346	rs2163086	A	G	0.2974	X-11852	TRUE	reported	met-a-554	0.577573	0.00738465	21.2623
0.0527	7	996	0.252	1.70801e-06	139024369	rs9656510	A	G	0.0464	X-11852	TRUE	reported	met-a-554	1.66318	0.0224862	22.8655
0.0356	7	996	-0.1777	5.97599e-07	52233497	rs7808781	G	A	0.8642	X-11852	TRUE	reported	met-a-554	1.12352	0.0244532	24.9158
0.042	8	1864	-0.194	3.85496e-06	4649142	rs1457182	A	G	0.982	X-11852	TRUE	reported	met-a-554	1.81331	0.0113286	21.3356
0.0207	9	2860	0.1001	1.305e-06	86769142	rs10118949	T	C	0.0815	X-11852	TRUE	reported	met-a-554	1.10701	0.00811571	23.3845
0.088	10	996	0.3985	5.92107e-06	78552627	rs7916966	T	A	0.0245	X-11852	TRUE	reported	met-a-554	2.77723	0.0202133	20.5065
0.0108	16	2860	0.05	3.992e-06	58634475	rs12927299	T	A	0.2939	X-11852	TRUE	reported	met-a-554	0.577573	0.00744364	21.4335
0.0057	2	4004	0.0253	9.80009e-06	177689429	rs6719403	A	G	0.0772	Valerate	TRUE	reported	met-a-575	0.36068	0.00489871	19.7011
0.0067	4	1432	-0.03	7.00003e-06	161998784	rs1371204	T	C	0.1619	Valerate	TRUE	reported	met-a-575	0.25354	0.0138264	20.049
0.0063	4	4004	-0.028	9.75102e-06	156296821	rs1037028	C	T	0.0692	Valerate	TRUE	reported	met-a-575	0.398646	0.00491156	19.7531
0.0036	4	4004	-0.0164	5.67205e-06	30643907	rs2129376	G	A	0.2205	Valerate	TRUE	reported	met-a-575	0.227798	0.00515893	20.7531
0.0033	4	4004	-0.015	6.42895e-06	40928213	rs7690478	C	T	0.696	Valerate	TRUE	reported	met-a-575	0.208815	0.00513619	20.6612
0.0064	4	4004	-0.0293	5.36303e-06	155106722	rs7692407	T	C	0.9336	Valerate	TRUE	reported	met-a-575	0.404974	0.0052099	20.9592
0.0042	4	4004	-0.0191	5.49402e-06	170818521	rs4076939	C	A	0.7822	Valerate	TRUE	reported	met-a-575	0.265764	0.00514106	20.6808
0.0033	12	4004	0.0148	9.35492e-06	6885410	rs1882545	A	G	0.6567	Valerate	TRUE	reported	met-a-575	0.208815	0.00500082	20.1139
0.01	14	4004	-0.045	7.17001e-06	82261349	rs12432812	C	A	0.0283	Valerate	TRUE	reported	met-a-575	0.632772	0.0050345	20.25
0.0037	16	4004	-0.0175	2.75302e-06	79533286	rs4325575	T	C	0.7167	Valerate	TRUE	reported	met-a-575	0.234126	0.00555872	22.3703
0.0102	1	824	-0.0451	9.78701e-06	58501675	rs6698616	C	G	0.4322	X-12188	TRUE	reported	met-a-587	0.292795	0.0232313	19.5503
0.0126	2	824	-0.0557	9.62011e-06	23689034	rs1530045	A	G	0.2868	X-12188	TRUE	reported	met-a-587	0.361688	0.0232217	19.542
0.014	2	824	0.0628	6.87401e-06	106555857	rs17665024	G	A	0.2009	X-12188	TRUE	reported	met-a-587	0.401876	0.023894	20.1216
0.0156	3	824	-0.0693	9.22401e-06	65328946	rs12633114	A	G	0.6036	X-12188	TRUE	reported	met-a-587	0.447804	0.0234446	19.7341
0.0342	3	824	-0.1545	6.08303e-06	192959773	rs4687396	A	C	0.9791	X-12188	TRUE	reported	met-a-587	0.981725	0.024226	20.4082
0.0381	7	824	0.1712	7.08207e-06	50497534	rs6978556	T	C	0.0175	X-12188	TRUE	reported	met-a-587	1.09368	0.0239744	20.191
0.0121	7	824	0.0538	9.59798e-06	153526782	rs2622243	A	G	0.4311	X-12188	TRUE	reported	met-a-587	0.347335	0.0234855	19.7694
0.0275	8	824	0.1289	2.80802e-06	549716	rs17065159	A	G	0.0388	X-12188	TRUE	reported	met-a-587	0.789399	0.0260323	21.9705
0.057	8	296	0.323	1.456e-08	66023840	rs12335217	T	C	0.013	X-12188	TRUE	reported	met-a-587	0.980665	0.0984668	32.1111
0.0127	9	824	-0.0674	1.12001e-07	135272904	rs542663	T	C	0.8073	X-12188	TRUE	reported	met-a-587	0.364559	0.0331291	28.1652
0.0155	10	824	-0.0764	8.57709e-07	28382756	rs2801848	C	T	0.8711	X-12188	TRUE	reported	met-a-587	0.444934	0.0287079	24.2954
0.043	10	296	0.194	6.43295e-06	74808045	rs12769591	G	A	0.031	X-12188	TRUE	reported	met-a-587	0.7398	0.064751	20.3548
0.0348	12	528	0.1619	3.23802e-06	81306677	rs756247	T	A	0.0604	X-12188	TRUE	reported	met-a-587	0.799643	0.0395218	21.6439
0.1026	12	528	0.4574	8.31496e-06	28206052	rs813108	A	G	0.0115	X-12188	TRUE	reported	met-a-587	2.35757	0.0364087	19.8746
0.0185	12	824	0.088	2.00198e-06	49709867	rs11830144	T	G	0.0928	X-12188	TRUE	reported	met-a-587	0.53105	0.026789	22.6267
0.07	14	296	0.31	9.48593e-06	89362069	rs17124948	T	C	0.011	X-12188	TRUE	reported	met-a-587	1.20433	0.0625366	19.6122
0.0602	15	528	0.2838	2.45098e-06	76429785	rs1391470	T	C	0.0161	X-12188	TRUE	reported	met-a-587	1.38329	0.040539	22.2245
0.0512	15	528	0.2591	4.16898e-07	53390144	rs548027	A	G	0.0208	X-12188	TRUE	reported	met-a-587	1.17649	0.0464262	25.6091
0.05	18	296	0.254	3.77398e-07	70498620	rs7239639	C	T	0.062	X-12188	TRUE	reported	met-a-587	0.860233	0.0806938	25.8064
0.055	18	296	-0.304	3.252e-08	62488818	rs1899124	C	T	0.949	X-12188	TRUE	reported	met-a-587	0.946256	0.0941324	30.5507
0.065	22	296	0.328	4.50796e-07	27557349	rs17433244	A	C	0.023	X-12188	TRUE	reported	met-a-587	1.1183	0.0797076	25.4637
0.0086	1	4807	0.0396	4.15499e-06	20150717	rs12404165	A	G	0.1106	X-12231	TRUE	reported	met-a-594	0.59626	0.00439327	21.2028
0.0057	2	4807	0.0267	2.41902e-06	234597087	rs10168416	G	C	0.3267	X-12231	TRUE	reported	met-a-594	0.395195	0.0045457	21.9418
0.0065	2	4807	0.0287	9.30808e-06	12206193	rs12692453	A	G	0.2156	X-12231	TRUE	reported	met-a-594	0.450661	0.00404097	19.4956
0.005	3	4807	-0.0223	9.62809e-06	150024765	rs7427160	T	C	0.5044	X-12231	TRUE	reported	met-a-594	0.346663	0.0041227	19.8916
0.0057	3	4807	-0.0258	5.04406e-06	1388184	rs6442358	C	G	0.3656	X-12231	TRUE	reported	met-a-594	0.395195	0.00424569	20.4875
0.0051	4	4807	-0.0254	5.14304e-07	160515337	rs961787	C	T	0.6052	X-12231	TRUE	reported	met-a-594	0.353596	0.00513568	24.8043
0.0073	8	4807	-0.0343	2.83198e-06	10075555	rs17151367	C	G	0.1884	X-12231	TRUE	reported	met-a-594	0.506127	0.0045736	22.0771
0.0058	10	4807	0.0267	3.54201e-06	82368864	rs10881815	C	T	0.4419	X-12231	TRUE	reported	met-a-594	0.402129	0.00439099	21.1917
0.0241	11	1603	0.1071	9.03504e-06	38307077	rs10768365	A	G	0.9629	X-12231	TRUE	reported	met-a-594	0.964903	0.0121851	19.749
0.026	12	1603	-0.1164	7.358e-06	3545186	rs11062646	T	G	0.0564	X-12231	TRUE	reported	met-a-594	1.04097	0.0123642	20.0428
0.0066	15	4807	-0.031	3.16701e-06	70680485	rs7173557	A	G	0.8224	X-12231	TRUE	reported	met-a-594	0.457595	0.00457038	22.0615
0.0051	16	4807	-0.0232	5.54894e-06	52251307	rs2540742	A	G	0.642	X-12231	TRUE	reported	met-a-594	0.353596	0.00428821	20.6936
0.0056	20	4807	0.0279	7.45607e-07	4124784	rs1741289	T	A	0.4247	X-12231	TRUE	reported	met-a-594	0.388262	0.00513927	24.8217
0.0051	22	4807	0.0263	2.27997e-07	19951271	rs4680	A	G	0.508	X-12231	TRUE	reported	met-a-594	0.353596	0.00550403	26.5932
0.0047	1	7349	0.0209	9.82902e-06	218705761	rs11118120	C	A	0.1502	10-heptadecenoate (17:1n7)	TRUE	reported	met-a-625	0.402914	0.00268423	19.7741
0.0041	3	7349	-0.0195	1.67402e-06	144933520	rs1348656	T	C	0.7978	10-heptadecenoate (17:1n7)	TRUE	reported	met-a-625	0.351478	0.00306942	22.6205
0.0038	5	7349	-0.0172	7.20394e-06	17249656	rs4288115	A	T	0.3119	10-heptadecenoate (17:1n7)	TRUE	reported	met-a-625	0.32576	0.0027808	20.4875
0.0035	7	7349	0.0156	7.13395e-06	49080824	rs4129516	C	T	0.2729	10-heptadecenoate (17:1n7)	TRUE	reported	met-a-625	0.300042	0.00269669	19.8661
0.0054	8	1766	-0.0242	7.40406e-06	68788493	rs10098688	C	A	0.6627	10-heptadecenoate (17:1n7)	TRUE	reported	met-a-625	0.226929	0.0112571	20.0837
0.0033	17	7349	0.0155	2.688e-06	7049788	rs220992	A	G	0.4501	10-heptadecenoate (17:1n7)	TRUE	reported	met-a-625	0.282897	0.0029938	22.0615
0.0028	1	5207	0.0128	4.06004e-06	156785779	rs1800600	A	G	0.6929	Gamma-glutamylisoleucine*	TRUE	reported	met-a-659	0.202047	0.00399892	20.898
0.0035	2	5207	-0.0158	6.56795e-06	211543055	rs715	C	T	0.2838	Gamma-glutamylisoleucine*	TRUE	reported	met-a-659	0.252558	0.00389996	20.3788
0.0028	2	5207	-0.0128	3.81804e-06	134561925	rs6430457	A	C	0.6797	Gamma-glutamylisoleucine*	TRUE	reported	met-a-659	0.202047	0.00399892	20.898
0.0027	3	5207	-0.0126	4.51804e-06	119038890	rs6785727	G	A	0.4533	Gamma-glutamylisoleucine*	TRUE	reported	met-a-659	0.194831	0.00416658	21.7778
0.0037	3	5207	-0.0169	4.95599e-06	13186109	rs358374	G	A	0.8227	Gamma-glutamylisoleucine*	TRUE	reported	met-a-659	0.26699	0.0039922	20.8627
0.0027	4	5207	0.0121	9.88189e-06	140134659	rs6820313	T	G	0.5168	Gamma-glutamylisoleucine*	TRUE	reported	met-a-659	0.194831	0.0038437	20.0837
0.0046	4	5207	-0.0234	3.30803e-07	152786987	rs165582	G	A	0.8844	Gamma-glutamylisoleucine*	TRUE	reported	met-a-659	0.331934	0.004947	25.8771
0.0028	5	5207	-0.0124	6.68298e-06	26227186	rs13165535	T	A	0.4905	Gamma-glutamylisoleucine*	TRUE	reported	met-a-659	0.202047	0.00375382	19.6122
0.0028	6	5207	-0.0128	3.298e-06	47234245	rs3800552	A	T	0.3513	Gamma-glutamylisoleucine*	TRUE	reported	met-a-659	0.202047	0.00399892	20.898
0.0028	7	5207	0.0123	8.86503e-06	51801059	rs6964878	A	T	0.6693	Gamma-glutamylisoleucine*	TRUE	reported	met-a-659	0.202047	0.00369374	19.2972
0.0067	8	1019	-0.0299	9.14303e-06	5556029	rs2158587	T	A	0.498	Gamma-glutamylisoleucine*	TRUE	reported	met-a-659	0.213876	0.0192066	19.9156
0.0028	9	5207	0.0136	9.83898e-07	9416962	rs1333111	G	A	0.6854	Gamma-glutamylisoleucine*	TRUE	reported	met-a-659	0.202047	0.00451208	23.5918
0.0028	9	5207	0.0127	4.12895e-06	26754888	rs9696823	G	A	0.3498	Gamma-glutamylisoleucine*	TRUE	reported	met-a-659	0.202047	0.00393693	20.5727
0.0028	10	5207	0.0123	8.82897e-06	95859929	rs4918082	G	A	0.2826	Gamma-glutamylisoleucine*	TRUE	reported	met-a-659	0.202047	0.00369374	19.2972
0.0027	10	5207	-0.0129	2.54701e-06	126924153	rs10793993	T	G	0.6284	Gamma-glutamylisoleucine*	TRUE	reported	met-a-659	0.194831	0.00436647	22.8272
0.009	11	1019	0.0416	3.86901e-06	60549966	rs1506682	A	C	0.1331	Gamma-glutamylisoleucine*	TRUE	reported	met-a-659	0.287296	0.0205756	21.3649
0.0028	11	5207	0.013	2.48702e-06	5016330	rs7924532	T	A	0.3295	Gamma-glutamylisoleucine*	TRUE	reported	met-a-659	0.202047	0.00412435	21.5561
0.0092	12	1019	-0.0419	5.18394e-06	61876035	rs7961249	T	C	0.1505	Gamma-glutamylisoleucine*	TRUE	reported	met-a-659	0.29368	0.0199877	20.7421
0.0045	13	5207	0.02	7.80405e-06	52485578	rs8002491	G	A	0.1287	Gamma-glutamylisoleucine*	TRUE	reported	met-a-659	0.324718	0.00378067	19.7531
0.0037	14	5207	-0.0172	3.81601e-06	47653221	rs4505228	T	C	0.8488	Gamma-glutamylisoleucine*	TRUE	reported	met-a-659	0.26699	0.0041346	21.6099
0.0037	14	5207	-0.0165	6.16396e-06	85890147	rs17202087	G	A	0.1693	Gamma-glutamylisoleucine*	TRUE	reported	met-a-659	0.26699	0.00380616	19.8868
0.0028	15	5207	-0.0123	9.018e-06	81058652	rs12593036	G	A	0.3052	Gamma-glutamylisoleucine*	TRUE	reported	met-a-659	0.202047	0.00369374	19.2972
0.0045	17	5207	0.0214	1.54899e-06	2342419	rs7215587	T	G	0.1312	Gamma-glutamylisoleucine*	TRUE	reported	met-a-659	0.324718	0.00432612	22.6153
0.0028	17	5207	0.0124	6.90701e-06	54575387	rs1372856	G	A	0.6371	Gamma-glutamylisoleucine*	TRUE	reported	met-a-659	0.202047	0.00375382	19.6122
0.0028	18	5207	0.0142	5.60803e-07	3736629	rs918174	C	T	0.313	Gamma-glutamylisoleucine*	TRUE	reported	met-a-659	0.202047	0.00491699	25.7194
0.0028	19	5207	-0.0123	7.30702e-06	28647589	rs2867882	G	A	0.5312	Gamma-glutamylisoleucine*	TRUE	reported	met-a-659	0.202047	0.00369374	19.2972
0.0028	20	5207	0.0141	4.94698e-07	24430014	rs6049700	G	T	0.7107	Gamma-glutamylisoleucine*	TRUE	reported	met-a-659	0.202047	0.00484831	25.3584
0.0081	1	2474	0.0379	3.16301e-06	114882087	rs11102783	A	G	0.1984	X-13183--stearamide	TRUE	reported	met-a-674	0.402888	0.00877871	21.8932
0.0293	5	1763	0.1422	1.222e-06	11183411	rs32281	C	T	0.0156	X-13183--stearamide	TRUE	reported	met-a-674	1.23025	0.0131988	23.554
0.0191	6	1763	0.0927	1.25701e-06	25268520	rs11752994	T	C	0.0666	X-13183--stearamide	TRUE	reported	met-a-674	0.801973	0.0131997	23.5555
0.0082	6	2474	0.0389	2.305e-06	86956248	rs9344588	T	C	0.1831	X-13183--stearamide	TRUE	reported	met-a-674	0.407862	0.00902168	22.5046
0.0309	7	1763	-0.1451	2.651e-06	141356184	rs1859570	C	T	0.9728	X-13183--stearamide	TRUE	reported	met-a-674	1.29743	0.0123667	22.0505
0.0058	8	2474	-0.0282	1.22301e-06	119462455	rs10955887	C	G	0.4977	X-13183--stearamide	TRUE	reported	met-a-674	0.288488	0.00947241	23.6397
0.01	10	711	-0.046	4.22503e-06	127379189	rs1384609	T	C	0.474	X-13183--stearamide	TRUE	reported	met-a-674	0.266646	0.0289799	21.16
0.0235	11	1763	-0.1094	3.176e-06	61647288	rs7942717	A	G	0.9543	X-13183--stearamide	TRUE	reported	met-a-674	0.98672	0.012157	21.672
0.0145	13	2474	0.0669	4.01504e-06	104827356	rs16964257	C	T	0.0451	X-13183--stearamide	TRUE	reported	met-a-674	0.72122	0.00853776	21.2871
0.0068	16	2474	-0.0313	3.55697e-06	82306551	rs9924628	A	C	0.3336	X-13183--stearamide	TRUE	reported	met-a-674	0.338227	0.00849799	21.1871
0.0098	16	2474	-0.0433	9.29801e-06	58704496	rs16960359	A	G	0.1019	X-13183--stearamide	TRUE	reported	met-a-674	0.487445	0.00783536	19.522
0.0026	2	7100	-0.0119	6.159e-06	207934200	rs1263632	T	C	0.4945	2-oleoylglycerophosphocholine*	TRUE	reported	met-a-688	0.21908	0.0029426	20.9482
0.0026	4	7100	-0.0134	3.85398e-07	146593011	rs11100892	G	A	0.5167	2-oleoylglycerophosphocholine*	TRUE	reported	met-a-688	0.21908	0.00372825	26.5621
0.0026	4	7100	0.014	1.236e-07	40450756	rs13149488	A	G	0.5433	2-oleoylglycerophosphocholine*	TRUE	reported	met-a-688	0.21908	0.00406821	28.9941
0.0027	6	7100	0.0127	3.89296e-06	36228600	rs9470238	G	T	0.6425	2-oleoylglycerophosphocholine*	TRUE	reported	met-a-688	0.227506	0.00310737	22.1248
0.007	6	7100	-0.0325	3.17198e-06	134976487	rs9483731	T	C	0.0382	2-oleoylglycerophosphocholine*	TRUE	reported	met-a-688	0.58983	0.00302773	21.5561
0.0104	7	7100	-0.0477	4.51804e-06	3601075	rs17751407	T	G	0.0263	2-oleoylglycerophosphocholine*	TRUE	reported	met-a-688	0.87632	0.00295494	21.0363
0.0027	8	7100	-0.0121	5.69194e-06	133441144	rs4736583	A	C	0.626	2-oleoylglycerophosphocholine*	TRUE	reported	met-a-688	0.227506	0.0028215	20.0837
0.0027	9	7100	-0.0122	5.65197e-06	17613834	rs3808756	G	A	0.3535	2-oleoylglycerophosphocholine*	TRUE	reported	met-a-688	0.227506	0.0028682	20.417
0.0026	11	7100	-0.0117	9.46303e-06	84135406	rs486052	G	T	0.3479	2-oleoylglycerophosphocholine*	TRUE	reported	met-a-688	0.21908	0.0028448	20.25
0.0035	11	7100	-0.0155	8.33892e-06	99110689	rs10892968	G	T	0.1786	2-oleoylglycerophosphocholine*	TRUE	reported	met-a-688	0.294915	0.00275545	19.6122
0.0036	11	7100	-0.0159	9.46303e-06	119983799	rs530792	C	T	0.8464	2-oleoylglycerophosphocholine*	TRUE	reported	met-a-688	0.303341	0.0027407	19.5069
0.0036	12	7100	0.0161	6.37999e-06	27862081	rs11049103	A	G	0.1677	2-oleoylglycerophosphocholine*	TRUE	reported	met-a-688	0.303341	0.00280989	20.0008
0.0051	13	7100	0.0233	4.741e-06	69620171	rs17084522	A	G	0.0965	2-oleoylglycerophosphocholine*	TRUE	reported	met-a-688	0.429734	0.00293198	20.8724
0.0027	14	7100	0.0133	6.13197e-07	33779953	rs1440201	C	G	0.3764	2-oleoylglycerophosphocholine*	TRUE	reported	met-a-688	0.227506	0.00340689	24.2647
0.006	14	7100	0.0271	6.16297e-06	56341221	rs17832491	T	C	0.0521	2-oleoylglycerophosphocholine*	TRUE	reported	met-a-688	0.505569	0.00286585	20.4003
0.0027	17	7100	-0.0132	8.94499e-07	14464463	rs11078257	G	A	0.6615	2-oleoylglycerophosphocholine*	TRUE	reported	met-a-688	0.227506	0.00335602	23.9012
0.0027	18	7100	-0.0125	2.82299e-06	56465318	rs2319973	C	A	0.6493	2-oleoylglycerophosphocholine*	TRUE	reported	met-a-688	0.227506	0.00301056	21.4335
0.003	20	5345	0.014	3.06098e-06	59979354	rs6061764	G	A	0.686	2-oleoylglycerophosphocholine*	TRUE	reported	met-a-688	0.219329	0.0040594	21.7778
0.0092	1	2400	-0.0468	3.555e-07	95969035	rs4949966	C	T	0.126	X-14304--leucylalanine	TRUE	reported	met-a-722	0.450706	0.0106759	25.8771
0.0081	2	2400	-0.0364	6.71707e-06	46383017	rs13025191	C	G	0.8014	X-14304--leucylalanine	TRUE	reported	met-a-722	0.396817	0.00835106	20.1945
0.0064	3	2400	-0.0285	8.21202e-06	7583602	rs779741	A	C	0.574	X-14304--leucylalanine	TRUE	reported	met-a-722	0.313535	0.0082017	19.8303
0.0078	4	2400	0.035	7.04093e-06	111337864	rs6533515	G	A	0.7888	X-14304--leucylalanine	TRUE	reported	met-a-722	0.38212	0.00832657	20.1348
0.0068	5	2400	-0.031	4.54098e-06	17193033	rs297192	G	T	0.5976	X-14304--leucylalanine	TRUE	reported	met-a-722	0.333131	0.00859229	20.7829
0.008	5	1498	0.0356	9.44604e-06	150838085	rs35060330	T	C	0.3289	X-14304--leucylalanine	TRUE	reported	met-a-722	0.309632	0.013064	19.8025
0.0107	6	2400	0.0495	4.11102e-06	89726410	rs205208	C	T	0.904	X-14304--leucylalanine	TRUE	reported	met-a-722	0.524191	0.00884576	21.4014
0.0208	8	2400	-0.0947	5.392e-06	51657742	rs7840544	G	A	0.0275	X-14304--leucylalanine	TRUE	reported	met-a-722	1.01899	0.0085701	20.7288
0.0256	8	2400	-0.1236	1.36399e-06	15274318	rs17121435	G	A	0.0193	X-14304--leucylalanine	TRUE	reported	met-a-722	1.25414	0.00962734	23.3108
0.0077	9	2400	-0.0437	1.262e-08	136154304	rs649129	T	C	0.2141	X-14304--leucylalanine	TRUE	reported	met-a-722	0.377221	0.0132537	32.2093
0.0063	12	2400	-0.0297	2.17701e-06	114078055	rs11066661	A	C	0.4127	X-14304--leucylalanine	TRUE	reported	met-a-722	0.308636	0.00918282	22.2245
0.0086	12	2400	0.0385	8.54103e-06	24288153	rs1909355	C	T	0.9046	X-14304--leucylalanine	TRUE	reported	met-a-722	0.421312	0.00828821	20.0412
0.0063	13	2400	-0.0284	6.77501e-06	110196776	rs1106806	A	C	0.3883	X-14304--leucylalanine	TRUE	reported	met-a-722	0.308636	0.00840314	20.3215
0.0113	13	2400	0.0517	5.05999e-06	80585091	rs9574536	C	T	0.6435	X-14304--leucylalanine	TRUE	reported	met-a-722	0.553585	0.00865367	20.9326
0.0063	17	2400	-0.0529	3.111e-17	61569732	rs4351	A	G	0.4635	X-14304--leucylalanine	TRUE	reported	met-a-722	0.308636	0.0285625	70.5067
0.0185	17	2400	0.0993	8.16902e-08	64925975	rs11079672	C	T	0.0454	X-14304--leucylalanine	TRUE	reported	met-a-722	0.906311	0.0118719	28.8108
0.0073	18	2400	0.0341	3.24997e-06	72176083	rs2278161	C	T	0.2339	X-14304--leucylalanine	TRUE	reported	met-a-722	0.357626	0.00901737	21.8204
0.0085	20	2400	0.04	2.36102e-06	41122106	rs6124466	C	T	0.172	X-14304--leucylalanine	TRUE	reported	met-a-722	0.416413	0.00915041	22.1453
0.0084	20	2400	0.0397	2.47799e-06	58117030	rs6070840	A	C	0.2034	X-14304--leucylalanine	TRUE	reported	met-a-722	0.411514	0.00922883	22.3369
0.0384	1	589	0.1723	7.19499e-06	55980605	rs17112260	C	T	0.0161	X-14632	TRUE	reported	met-a-730	0.931942	0.0331607	20.133
0.0083	1	1636	0.037	8.65207e-06	214657564	rs12726438	T	C	0.1121	X-14632	TRUE	reported	met-a-730	0.335714	0.0120156	19.8723
0.0127	2	589	0.0594	2.97502e-06	212379238	rs13408475	A	G	0.1647	X-14632	TRUE	reported	met-a-730	0.30822	0.0359283	21.8759
0.0432	2	589	0.2023	2.78599e-06	104378297	rs7574665	G	A	0.0142	X-14632	TRUE	reported	met-a-730	1.04843	0.0360128	21.9293
0.0052	2	1636	0.0254	1.09799e-06	174079733	rs1439977	C	T	0.6719	X-14632	TRUE	reported	met-a-730	0.210327	0.0143917	23.8595
0.0066	3	1636	-0.0303	4.99195e-06	14568071	rs11921520	A	G	0.1844	X-14632	TRUE	reported	met-a-730	0.266953	0.0127344	21.0764
0.0066	4	1636	0.0307	3.73603e-06	82083445	rs11722928	C	T	0.1709	X-14632	TRUE	reported	met-a-730	0.266953	0.0130684	21.6366
0.0058	4	1636	-0.0283	9.27107e-07	82486056	rs11099476	A	T	0.4407	X-14632	TRUE	reported	met-a-730	0.234595	0.0143609	23.8077
0.0067	5	1636	0.031	3.34303e-06	86130997	rs13159652	T	C	0.2052	X-14632	TRUE	reported	met-a-730	0.270998	0.0129321	21.4079
0.0165	6	1636	0.0802	1.18899e-06	145011851	rs6938391	A	G	0.0262	X-14632	TRUE	reported	met-a-730	0.667384	0.0142526	23.6255
0.006	7	1636	-0.0273	4.60903e-06	7136077	rs17163287	A	C	0.7217	X-14632	TRUE	reported	met-a-730	0.242685	0.0125113	20.7025
0.0095	8	1636	0.0441	3.24101e-06	63409288	rs13255137	T	C	0.0791	X-14632	TRUE	reported	met-a-730	0.384251	0.0130163	21.5491
0.0068	8	1636	0.0317	3.179e-06	3740896	rs2954636	T	C	0.1715	X-14632	TRUE	reported	met-a-730	0.275043	0.0131253	21.7321
0.05	10	589	0.2502	5.57995e-07	12960211	rs17152472	T	C	0.0133	X-14632	TRUE	reported	met-a-730	1.21347	0.0409124	25.04
0.0052	11	1636	-0.023	8.96499e-06	120496044	rs12281635	G	A	0.3786	X-14632	TRUE	reported	met-a-730	0.210327	0.0118312	19.5636
0.0077	12	1636	-0.0379	8.66104e-07	20956268	rs11045510	T	C	0.1391	X-14632	TRUE	reported	met-a-730	0.311446	0.0146101	24.2269
0.0141	16	1636	-0.0635	6.45402e-06	88187607	rs9922902	G	C	0.9222	X-14632	TRUE	reported	met-a-730	0.57031	0.0122603	20.2819
0.0086	16	1636	-0.0395	4.31797e-06	81037883	rs9931063	G	A	0.1232	X-14632	TRUE	reported	met-a-730	0.347848	0.012746	21.0959
0.0104	17	1636	-0.0466	6.89493e-06	38143382	rs4795411	A	G	0.9339	X-14632	TRUE	reported	met-a-730	0.420654	0.0121381	20.0773
0.062012	1	21467	0.314255	4.38995e-07	75794095	rs143918413	T	C	0.008783	Phenylalanine	TRUE	reported	met-c-919	9.08576	0.00119499	25.6811
0.034923	1	21464	0.161865	3.83999e-06	235108578	rs113784136	C	G	0.023035	Phenylalanine	TRUE	reported	met-c-919	5.11643	0.00099995	21.4824
0.011057	2	22659	-0.049591	7.79005e-06	24439917	rs11125502	T	C	0.705458	Phenylalanine	TRUE	reported	met-c-919	1.6644	0.00088704	20.1155
0.039805	2	22657	-0.177053	9.25998e-06	182958952	rs114896450	A	T	0.015326	Phenylalanine	TRUE	reported	met-c-919	5.99155	0.000872546	19.7848
0.037813	3	22658	0.170346	7.10003e-06	133967993	rs138931128	G	T	0.018738	Phenylalanine	TRUE	reported	met-c-919	5.69183	0.000894972	20.2947
0.018092	3	22658	0.080451	9.31001e-06	115668652	rs9857782	C	A	0.923501	Phenylalanine	TRUE	reported	met-c-919	2.72331	0.000872022	19.7738
0.015082	3	22656	-0.06827	6.42007e-06	186450863	rs5030049	C	T	0.119581	Phenylalanine	TRUE	reported	met-c-919	2.27013	0.000903659	20.49
0.010223	3	22657	-0.047035	4.52002e-06	102150776	rs62274735	C	A	0.321922	Phenylalanine	TRUE	reported	met-c-919	1.53879	0.000933503	21.1683
0.00991	4	22658	0.045262	5.30005e-06	101493529	rs7689502	A	T	0.641469	Phenylalanine	TRUE	reported	met-c-919	1.49171	0.000919893	20.8603
0.02719	4	19239	-0.122786	6.74994e-06	141874558	rs114010714	A	G	0.04609	Phenylalanine	TRUE	reported	met-c-919	3.77138	0.00105897	20.3929
0.011328	4	22659	0.050541	8.69e-06	155413362	rs1873367	T	C	0.232568	Phenylalanine	TRUE	reported	met-c-919	1.70519	0.000877804	19.9059
0.048608	4	20430	0.215822	9.59997e-06	184830952	rs115652491	T	C	0.013313	Phenylalanine	TRUE	reported	met-c-919	6.94771	0.00096412	19.7141
0.050811	4	22660	-0.229246	6.88002e-06	84891973	rs79070637	A	G	0.014212	Phenylalanine	TRUE	reported	met-c-919	7.6487	0.000897587	20.3558
0.032747	4	22656	0.168197	3.05999e-07	73406173	rs144064722	G	A	0.023637	Phenylalanine	TRUE	reported	met-c-919	4.92905	0.00116317	26.3811
0.010053	4	20435	0.067292	2.52988e-11	187148387	rs4253238	T	C	0.555072	Phenylalanine	TRUE	reported	met-c-919	1.43709	0.00218802	44.8059
0.040112	4	21467	0.245321	1.09001e-09	74813227	rs182695896	C	A	0.018066	Phenylalanine	TRUE	reported	met-c-919	5.87706	0.00173954	37.4042
0.011618	5	20436	0.094918	3.85035e-16	176842474	rs2731672	C	T	0.740037	Phenylalanine	TRUE	reported	met-c-919	1.66085	0.00325585	66.7474
0.011841	5	22658	0.053817	5.88004e-06	169639058	rs13180841	G	A	0.205559	Phenylalanine	TRUE	reported	met-c-919	1.78238	0.000910926	20.6568
0.093392	6	21097	-0.41992	7.38992e-06	162204574	rs114653398	A	G	0.003852	Phenylalanine	TRUE	reported	met-c-919	13.565	0.000957455	20.2169
0.017896	6	22657	-0.091183	3.79997e-07	52716022	rs7757925	A	G	0.080367	Phenylalanine	TRUE	reported	met-c-919	2.69375	0.0011446	25.9607
0.011577	6	22658	-0.055244	1.97002e-06	25847847	rs1165191	T	A	0.219047	Phenylalanine	TRUE	reported	met-c-919	1.74264	0.00100406	22.7708
0.023435	8	21466	0.105863	6.69993e-06	77276173	rs180871770	C	G	0.066522	Phenylalanine	TRUE	reported	met-c-919	3.43353	0.000949806	20.406
0.021093	9	22659	0.096624	4.95998e-06	123068602	rs74819013	A	G	0.066167	Phenylalanine	TRUE	reported	met-c-919	3.17511	0.000925313	20.9842
0.032143	10	22659	-0.146667	5.39995e-06	34558839	rs41276094	A	G	0.027246	Phenylalanine	TRUE	reported	met-c-919	4.83846	0.000918101	20.8205
0.034342	10	22660	-0.155908	6.03004e-06	122051905	rs77437002	A	G	0.025732	Phenylalanine	TRUE	reported	met-c-919	5.16958	0.000908802	20.6104
0.018828	11	22658	-0.093711	7.01003e-07	57010037	rs78277055	T	C	0.070785	Phenylalanine	TRUE	reported	met-c-919	2.8341	0.00109223	24.7727
0.009912	11	22658	0.046403	3.05999e-06	61610750	rs174584	A	G	0.386991	Phenylalanine	TRUE	reported	met-c-919	1.49201	0.000966421	21.9164
0.045519	11	21166	0.202501	9.21998e-06	33841226	rs76431888	A	G	0.012697	Phenylalanine	TRUE	reported	met-c-919	6.62235	0.000934255	19.7911
0.011331	12	22658	-0.051171	6.74e-06	103313789	rs2173442	A	G	0.236825	Phenylalanine	TRUE	reported	met-c-919	1.70561	0.000899368	20.3944
0.019946	12	22659	0.102641	2.90998e-07	16568790	rs74400352	A	G	0.067798	Phenylalanine	TRUE	reported	met-c-919	3.00245	0.0011674	26.4807
0.009719	12	22660	-0.077165	2.49977e-15	103242396	rs1718309	G	A	0.602584	Phenylalanine	TRUE	reported	met-c-919	1.46302	0.0027744	63.0373
0.123331	15	13223	-0.554507	7.39997e-06	55252638	rs72738263	C	T	0.005042	Phenylalanine	TRUE	reported	met-c-919	14.182	0.00152666	20.2148
0.010618	19	22658	0.04859	5.07996e-06	8288542	rs2336168	T	C	0.708332	Phenylalanine	TRUE	reported	met-c-919	1.59828	0.000923472	20.9415
0.039821	22	19235	-0.204093	3.23996e-07	38857451	rs143128622	A	C	0.020551	Phenylalanine	TRUE	reported	met-c-919	5.52279	0.00136393	26.2683
0.018514	1	19270	-0.104286	1.90999e-08	161600591	rs61803025	C	T	0.888925	Total cholesterol in very large HDL	TRUE	reported	met-c-942	2.57005	0.00164399	31.7286
0.011009	2	21537	0.050931	3.91003e-06	21204025	rs6544366	T	G	0.267921	Total cholesterol in very large HDL	TRUE	reported	met-c-942	1.61562	0.00099287	21.4027
0.07926	2	19269	-0.369321	3.32997e-06	231806890	rs13388527	A	G	0.007376	Total cholesterol in very large HDL	TRUE	reported	met-c-942	11.0023	0.00112563	21.712
0.094958	3	15461	-0.554304	5.73997e-09	159734448	rs148527372	A	G	0.004194	Total cholesterol in very large HDL	TRUE	reported	met-c-942	11.8073	0.00219935	34.0748
0.028691	3	21536	0.134428	2.94002e-06	13536220	rs77931649	T	C	0.036164	Total cholesterol in very large HDL	TRUE	reported	met-c-942	4.21045	0.00101841	21.9527
0.013488	4	21534	0.06187	4.71998e-06	61660014	rs13115206	A	T	0.843852	Total cholesterol in very large HDL	TRUE	reported	met-c-942	1.97929	0.00097624	21.0409
0.017247	8	21536	0.084454	1.03001e-06	19860460	rs79236614	G	C	0.089271	Total cholesterol in very large HDL	TRUE	reported	met-c-942	2.53102	0.00111226	23.978
0.07644	8	15011	-0.374158	1.03999e-06	51627897	rs139474967	G	A	0.01064	Total cholesterol in very large HDL	TRUE	reported	met-c-942	9.36538	0.00159376	23.959
0.016255	8	21536	-0.080112	8.75992e-07	101948681	rs3134354	C	G	0.889139	Total cholesterol in very large HDL	TRUE	reported	met-c-942	2.38545	0.0011267	24.2896
0.014555	9	21539	0.082639	1.47001e-08	15304782	rs686030	A	C	0.870957	Total cholesterol in very large HDL	TRUE	reported	met-c-942	2.13612	0.00149455	32.2363
0.012587	9	21540	-0.099682	2.74031e-15	107665739	rs2575876	A	G	0.186901	Total cholesterol in very large HDL	TRUE	reported	met-c-942	1.84733	0.00290349	62.7175
0.016036	9	21537	0.091271	1.36e-08	107595978	rs12351480	A	C	0.104593	Total cholesterol in very large HDL	TRUE	reported	met-c-942	2.35336	0.00150202	32.3947
0.010105	11	21539	-0.085217	3.94003e-17	61570783	rs174547	C	T	0.387773	Total cholesterol in very large HDL	TRUE	reported	met-c-942	1.48303	0.00329127	71.1181
0.010337	12	21537	-0.054881	1.17001e-07	125264293	rs3741521	A	G	0.601769	Total cholesterol in very large HDL	TRUE	reported	met-c-942	1.51701	0.0013072	28.1874
0.014555	12	21537	0.081123	2.67997e-08	125353810	rs67053123	A	T	0.148493	Total cholesterol in very large HDL	TRUE	reported	met-c-942	2.13602	0.00144043	31.0644
0.056946	15	19270	0.461137	6.48933e-16	58798961	rs117376818	A	G	0.010172	Total cholesterol in very large HDL	TRUE	reported	met-c-942	7.90504	0.00339173	65.5743
0.010183	15	21537	0.153587	3.30979e-51	58680178	rs261291	C	T	0.373221	Total cholesterol in very large HDL	TRUE	reported	met-c-942	1.49441	0.0104532	227.487
0.010853	15	21537	-0.099602	5.32967e-20	58738423	rs12914626	T	C	0.673453	Total cholesterol in very large HDL	TRUE	reported	met-c-942	1.59273	0.0038958	84.2241
0.048769	15	19268	0.32238	4.24033e-11	59531818	rs111543310	C	T	0.015958	Total cholesterol in very large HDL	TRUE	reported	met-c-942	6.76959	0.00226294	43.6967
0.010121	15	21540	0.048768	1.51999e-06	102061971	rs7172127	C	A	0.612618	Total cholesterol in very large HDL	TRUE	reported	met-c-942	1.48541	0.00107684	23.2179
0.010929	16	21536	-0.053903	8.60994e-07	56993025	rs12920974	T	G	0.296521	Total cholesterol in very large HDL	TRUE	reported	met-c-942	1.60385	0.00112837	24.3257
0.013521	16	21534	0.062468	4.02004e-06	68233122	rs111632263	A	T	0.160552	Total cholesterol in very large HDL	TRUE	reported	met-c-942	1.98413	0.000990337	21.3451
0.009841	16	21540	0.126559	1.05003e-37	57005479	rs1532624	A	C	0.432488	Total cholesterol in very large HDL	TRUE	reported	met-c-942	1.44432	0.00762044	165.389
0.016416	17	21536	-0.084768	2.56998e-07	16842991	rs34562254	A	G	0.102559	Total cholesterol in very large HDL	TRUE	reported	met-c-942	2.40907	0.00123671	26.6642
0.013488	18	21539	0.086886	1.29999e-10	47179516	rs1943973	A	G	0.846401	Total cholesterol in very large HDL	TRUE	reported	met-c-942	1.97952	0.00192302	41.4958
0.012891	19	21536	0.061814	1.71002e-06	57681388	rs34193357	T	C	0.225318	Total cholesterol in very large HDL	TRUE	reported	met-c-942	1.89177	0.00106663	22.9933
0.010297	19	21539	0.048023	3.26002e-06	49456001	rs11667229	T	C	0.56215	Total cholesterol in very large HDL	TRUE	reported	met-c-942	1.51121	0.00100891	21.7509
0.011158	20	21540	0.117115	1.15001e-25	44545048	rs4810479	T	C	0.735548	Total cholesterol in very large HDL	TRUE	reported	met-c-942	1.63761	0.00508899	110.167
0.018523	1	19270	-0.114301	7.72005e-10	161600591	rs61803025	C	T	0.888925	Cholesterol esters in very large HDL	TRUE	reported	met-c-943	2.5713	0.00197235	38.0783
0.012998	2	19265	0.062377	1.72001e-06	18797521	rs13012718	G	T	0.309298	Cholesterol esters in very large HDL	TRUE	reported	met-c-943	1.8041	0.00119413	23.0301
0.079306	2	19269	-0.36814	3.70997e-06	231806890	rs13388527	A	G	0.007376	Cholesterol esters in very large HDL	TRUE	reported	met-c-943	11.0087	0.00111716	21.5483
0.095017	3	15461	-0.563993	3.29003e-09	159734448	rs148527372	A	G	0.004194	Cholesterol esters in very large HDL	TRUE	reported	met-c-943	11.8146	0.00227392	35.2326
0.01643	8	19269	-0.077492	2.59e-06	101948681	rs3134354	C	G	0.88184	Cholesterol esters in very large HDL	TRUE	reported	met-c-943	2.28069	0.00115325	22.2453
0.01836	8	19268	0.087875	1.83e-06	19881801	rs60223219	G	A	0.086266	Cholesterol esters in very large HDL	TRUE	reported	met-c-943	2.54854	0.00118762	22.9079
0.07648	8	15011	-0.384747	5.31998e-07	51627897	rs139474967	G	A	0.01064	Cholesterol esters in very large HDL	TRUE	reported	met-c-943	9.37028	0.00168334	25.3078
0.013174	9	19273	-0.09996	3.93007e-14	107665739	rs2575876	A	G	0.188864	Cholesterol esters in very large HDL	TRUE	reported	met-c-943	1.82891	0.00297864	57.5728
0.01532	9	19272	0.079705	2.15001e-07	15304782	rs686030	A	C	0.872197	Cholesterol esters in very large HDL	TRUE	reported	met-c-943	2.12678	0.00140269	27.0678
0.017529	9	15985	0.096931	3.55001e-08	107589744	rs4149307	T	C	0.119911	Cholesterol esters in very large HDL	TRUE	reported	met-c-943	2.21622	0.00190951	30.5781
0.010462	11	19272	-0.089067	2.13993e-17	61570783	rs174547	C	T	0.399665	Cholesterol esters in very large HDL	TRUE	reported	met-c-943	1.45237	0.00374707	72.4777
0.017788	11	19268	-0.088797	6.49995e-07	75449644	rs36016715	C	T	0.095556	Cholesterol esters in very large HDL	TRUE	reported	met-c-943	2.46914	0.00129178	24.9197
0.010711	12	19270	-0.053111	7.70992e-07	125264293	rs3741521	A	G	0.59774	Cholesterol esters in very large HDL	TRUE	reported	met-c-943	1.48686	0.00127444	24.5872
0.014853	12	19270	0.080083	7.69006e-08	125353810	rs67053123	A	T	0.147378	Cholesterol esters in very large HDL	TRUE	reported	met-c-943	2.06184	0.00150647	29.0705
0.011246	15	19270	-0.103469	4.67951e-20	58738423	rs12914626	T	C	0.67045	Cholesterol esters in very large HDL	TRUE	reported	met-c-943	1.56113	0.00437405	84.6495
0.010631	15	19270	0.157456	2.39001e-49	58680178	rs261291	C	T	0.376501	Cholesterol esters in very large HDL	TRUE	reported	met-c-943	1.47576	0.0112569	219.366
0.01062	15	19273	0.051928	1.09001e-06	102061971	rs7172127	C	A	0.605121	Cholesterol esters in very large HDL	TRUE	reported	met-c-943	1.47435	0.00123911	23.9086
0.056983	15	19270	0.463725	5.00035e-16	58798961	rs117376818	A	G	0.010172	Cholesterol esters in very large HDL	TRUE	reported	met-c-943	7.91018	0.00342534	66.2263
0.048803	15	19268	0.331043	1.36994e-11	59531818	rs111543310	C	T	0.015958	Cholesterol esters in very large HDL	TRUE	reported	met-c-943	6.77431	0.00238258	46.0125
0.010353	16	19273	0.116372	3.82032e-29	57005479	rs1532624	A	C	0.427715	Cholesterol esters in very large HDL	TRUE	reported	met-c-943	1.43728	0.00651362	126.347
0.01409	16	19267	0.06648	2.56e-06	68233122	rs111632263	A	T	0.163324	Cholesterol esters in very large HDL	TRUE	reported	met-c-943	1.95577	0.00115422	22.2618
0.011328	16	19269	-0.056842	5.68997e-07	56994212	rs12720918	C	T	0.305127	Cholesterol esters in very large HDL	TRUE	reported	met-c-943	1.57247	0.00130512	25.1786
0.016936	17	19269	-0.094453	2.71e-08	16842991	rs34562254	A	G	0.104461	Cholesterol esters in very large HDL	TRUE	reported	met-c-943	2.35093	0.00161174	31.1035
0.013996	18	19272	0.095845	8.73977e-12	47179516	rs1943973	A	G	0.841663	Cholesterol esters in very large HDL	TRUE	reported	met-c-943	1.94298	0.00242769	46.8955
0.010748	19	19272	0.049484	4.43997e-06	49456001	rs11667229	T	C	0.563292	Cholesterol esters in very large HDL	TRUE	reported	met-c-943	1.49208	0.00109879	21.197
0.0129	20	19269	-0.126877	1.07994e-22	44551855	rs6073958	C	T	0.195862	Cholesterol esters in very large HDL	TRUE	reported	met-c-943	1.79069	0.00499571	96.7356
0.014024	21	19272	-0.065191	3.58996e-06	23260324	rs2827111	G	A	0.160543	Cholesterol esters in very large HDL	TRUE	reported	met-c-943	1.94686	0.00112012	21.6088
0.010057	1	21539	-0.063696	2.63003e-10	161190250	rs4503368	C	T	0.534055	Free cholesterol in very large HDL	TRUE	reported	met-c-944	1.47598	0.00185906	40.1132
0.011015	2	21539	0.068984	4.13e-10	21204025	rs6544366	T	G	0.267916	Free cholesterol in very large HDL	TRUE	reported	met-c-944	1.61658	0.00181783	39.2218
0.095125	3	15461	-0.501911	1.40001e-07	159734448	rs148527372	A	G	0.004194	Free cholesterol in very large HDL	TRUE	reported	met-c-944	11.8281	0.00179763	27.8397
0.028704	3	21538	0.141518	8.67002e-07	13536220	rs77931649	T	C	0.036164	Free cholesterol in very large HDL	TRUE	reported	met-c-944	4.21255	0.00112741	24.3074
0.014755	4	21541	0.067893	4.39997e-06	110200503	rs917021	C	T	0.129711	Free cholesterol in very large HDL	TRUE	reported	met-c-944	2.16557	0.000982018	21.1725
0.024205	4	19266	-0.111965	3.91003e-06	3549293	rs11723184	A	G	0.074139	Free cholesterol in very large HDL	TRUE	reported	met-c-944	3.3597	0.0011095	21.3971
0.055784	4	20042	0.268196	1.61002e-06	24324146	rs61793461	T	C	0.008894	Free cholesterol in very large HDL	TRUE	reported	met-c-944	7.89733	0.00115209	23.1145
0.01361	4	19270	0.067285	8.09991e-07	69404759	rs7439528	C	T	0.300677	Free cholesterol in very large HDL	TRUE	reported	met-c-944	1.88929	0.00126687	24.4411
0.022169	7	21534	0.101575	4.83003e-06	17102093	rs17280601	T	C	0.052964	Free cholesterol in very large HDL	TRUE	reported	met-c-944	3.25318	0.000974033	20.9933
0.017203	8	21537	0.108032	3.70997e-10	19840408	rs75551077	C	G	0.090783	Free cholesterol in very large HDL	TRUE	reported	met-c-944	2.52462	0.00182792	39.4363
0.012454	9	21539	-0.09531	2.23975e-14	107664301	rs1883025	T	C	0.193656	Free cholesterol in very large HDL	TRUE	reported	met-c-944	1.82777	0.00271203	58.5678
0.014567	9	21541	0.087593	1.98002e-09	15304782	rs686030	A	C	0.870956	Free cholesterol in very large HDL	TRUE	reported	met-c-944	2.13798	0.00167589	36.1575
0.017133	9	18254	0.099795	6.18002e-09	107594515	rs4149303	G	A	0.107414	Free cholesterol in very large HDL	TRUE	reported	met-c-944	2.31479	0.00185538	33.9274
0.010055	11	21534	-0.087713	3.20996e-18	61605499	rs174578	A	T	0.393619	Free cholesterol in very large HDL	TRUE	reported	met-c-944	1.47552	0.00352166	76.0963
0.010345	12	21539	-0.059394	1.01e-08	125264293	rs3741521	A	G	0.601772	Free cholesterol in very large HDL	TRUE	reported	met-c-944	1.51825	0.00152818	32.9628
0.014559	12	21539	0.089088	1.03001e-09	125353810	rs67053123	A	T	0.148494	Free cholesterol in very large HDL	TRUE	reported	met-c-944	2.1367	0.00173554	37.4434
0.011509	13	21539	0.055179	1.72001e-06	113124530	rs7997949	A	G	0.242116	Free cholesterol in very large HDL	TRUE	reported	met-c-944	1.68908	0.00106616	22.9865
0.013813	15	21536	0.101367	2.44006e-13	58837722	rs11633043	A	G	0.167825	Free cholesterol in very large HDL	TRUE	reported	met-c-944	2.02708	0.00249464	53.8539
0.010127	15	21542	0.049564	1.03999e-06	102061971	rs7172127	C	A	0.612624	Free cholesterol in very large HDL	TRUE	reported	met-c-944	1.48636	0.00111082	23.9536
0.009935	15	21542	-0.176558	2.11982e-70	58683366	rs1532085	G	A	0.598527	Free cholesterol in very large HDL	TRUE	reported	met-c-944	1.45818	0.0144501	315.82
0.011616	15	21540	0.195159	4.05976e-63	58723939	rs2070895	A	G	0.244796	Free cholesterol in very large HDL	TRUE	reported	met-c-944	1.70482	0.0129361	282.27
0.010733	16	21541	0.152573	1.08993e-45	56993324	rs3764261	A	C	0.298979	Free cholesterol in very large HDL	TRUE	reported	met-c-944	1.57527	0.00929463	202.075
0.013373	17	21540	-0.064398	1.54999e-06	16847113	rs12603708	A	G	0.163278	Free cholesterol in very large HDL	TRUE	reported	met-c-944	1.96269	0.00107551	23.1893
0.013477	18	21537	0.086277	1.68e-10	47176261	rs6507939	C	A	0.843367	Free cholesterol in very large HDL	TRUE	reported	met-c-944	1.97782	0.00189947	40.983
0.012331	20	21538	-0.138973	2.39001e-29	44551855	rs6073958	C	T	0.195889	Free cholesterol in very large HDL	TRUE	reported	met-c-944	1.80968	0.00586334	127.018
0.010473	1	19270	-0.065421	5.03999e-10	161190250	rs4503368	C	T	0.532977	Total lipids in very large HDL	TRUE	reported	met-c-945	1.45382	0.00202105	39.0204
0.018391	8	19268	0.102476	2.90998e-08	19840408	rs75551077	C	G	0.086418	Total lipids in very large HDL	TRUE	reported	met-c-945	2.55284	0.00160895	31.048
0.017513	9	15985	0.104477	2.87998e-09	107589744	rs4149307	T	C	0.119911	Total lipids in very large HDL	TRUE	reported	met-c-945	2.2142	0.00222175	35.5894
0.013164	9	19273	-0.100831	2.45019e-14	107665739	rs2575876	A	G	0.188864	Total lipids in very large HDL	TRUE	reported	met-c-945	1.82752	0.0030352	58.6695
0.015303	9	19272	0.086153	2.09002e-08	15304782	rs686030	A	C	0.872197	Total lipids in very large HDL	TRUE	reported	met-c-945	2.12442	0.00164207	31.6948
0.010521	11	19271	-0.093887	6.4998e-19	61543961	rs174529	C	T	0.409265	Total lipids in very large HDL	TRUE	reported	met-c-945	1.46053	0.00411573	79.6337
0.014834	12	19270	0.098146	4.5196e-11	125353810	rs67053123	A	T	0.147378	Total lipids in very large HDL	TRUE	reported	met-c-945	2.0592	0.00226676	43.7753
0.0107	12	19270	-0.059876	2.53998e-08	125264293	rs3741521	A	G	0.59774	Total lipids in very large HDL	TRUE	reported	met-c-945	1.48534	0.00162254	31.314
0.010416	15	19273	-0.19022	6.74994e-74	58683366	rs1532085	G	A	0.594771	Total lipids in very large HDL	TRUE	reported	met-c-945	1.44602	0.017012	333.511
0.011977	15	19268	0.212392	8.74984e-70	58723426	rs1077835	G	A	0.248865	Total lipids in very large HDL	TRUE	reported	met-c-945	1.66252	0.0160604	314.471
0.014168	15	19267	0.115332	5.35057e-16	58837722	rs11633043	A	G	0.173335	Total lipids in very large HDL	TRUE	reported	met-c-945	1.9666	0.00342785	66.2647
0.037555	15	19270	0.218446	7.03996e-09	59984760	rs139630820	T	C	0.022932	Total lipids in very large HDL	TRUE	reported	met-c-945	5.21325	0.00175289	33.8339
0.011332	16	19272	0.154665	4.61955e-42	56993324	rs3764261	A	C	0.288912	Total lipids in very large HDL	TRUE	reported	met-c-945	1.57315	0.00957439	186.282
0.013951	18	19268	0.096204	6.6896e-12	47176261	rs6507939	C	A	0.839141	Total lipids in very large HDL	TRUE	reported	met-c-945	1.93653	0.00246214	47.5527
0.012873	20	19269	-0.156166	1.38995e-33	44551855	rs6073958	C	T	0.195862	Total lipids in very large HDL	TRUE	reported	met-c-945	1.78694	0.00758044	147.168
