# Supplementary material for: Causal role of gut microbiota, serum metabolites, immunophenotypes in myocarditis: a mendelian randomization study
Source: Front Genet. 2024 Aug 30;15:1382502. doi: 10.3389/fgene.2024.1382502 (PMC11392795; doi:10.3389/fgene.2024.1382502)
Supplement: Supplementary file 3 [file Table4.xlsx]

## Sheet: exposure_info
pval.exposure	chr.exposure	pos.exposure	samplesize.exposure	beta.exposure	se.exposure	SNP	effect_allele.exposure	other_allele.exposure	eaf.exposure	exposure	mr_keep.exposure	pval_origin.exposure	id.exposure	sd	R2	F
1e-200	10	97472570	3437	-0.9412	0.02027	rs4918960	A	T	0.4862	CD39+ secreting CD4 regulatory T cell %secreting CD4 regulatory T cell	TRUE	reported	ebi-a-GCST90001496	1.18835	0.385624	2156.04
1e-200	10	97472570	3437	-0.9321	0.01998	rs4918960	A	T	0.4862	CD39+ secreting CD4 regulatory T cell %CD4 regulatory T cell	TRUE	reported	ebi-a-GCST90001497	1.17135	0.387851	2176.38
1e-200	10	97472570	3440	-0.9258	0.01897	rs4918960	A	T	0.4863	CD39+ CD4+ T cell %CD4+ T cell	TRUE	reported	ebi-a-GCST90001659	1.11262	0.409255	2381.77
1e-200	10	97472570	3408	-0.9198	0.02052	rs4918960	A	T	0.4862	CD39+ CD4+ T cell Absolute Count	TRUE	reported	ebi-a-GCST90001660	1.19792	0.371034	2009.24
1e-200	10	97472570	2920	-1.061	0.01887	rs4918960	A	T	0.4839	CD39 on CD39+ activated CD4 regulatory T cell	TRUE	reported	ebi-a-GCST90002030	1.01968	0.520023	3161.45
3.21e-78	6	32561327	3629	-0.5388	0.02808	rs9270588	T	C	0.5834	HLA DR on monocyte	TRUE	reported	ebi-a-GCST90002010	1.69157	0.0921562	368.181
4.05e-64	10	97741071	2920	-0.4542	0.02621	rs10882701	C	A	0.5156	CD39 on CD39+ activated CD4 regulatory T cell	TRUE	reported	ebi-a-GCST90002030	1.41631	0.0933111	300.303
4.54e-61	10	97741071	3440	-0.3997	0.02377	rs10882701	C	A	0.5141	CD39+ CD4+ T cell %CD4+ T cell	TRUE	reported	ebi-a-GCST90001659	1.39415	0.0759939	282.755
3.85e-59	10	97741071	3408	-0.4118	0.0249	rs10882701	C	A	0.5139	CD39+ CD4+ T cell Absolute Count	TRUE	reported	ebi-a-GCST90001660	1.45361	0.0743334	273.51
9.6e-57	6	32594188	3629	-0.4741	0.02935	rs9271768	G	A	0.4388	HLA DR on monocyte	TRUE	reported	ebi-a-GCST90002010	1.76808	0.0671128	260.93
2.04e-56	10	97741071	3437	-0.4034	0.02502	rs10882701	C	A	0.5141	CD39+ secreting CD4 regulatory T cell %secreting CD4 regulatory T cell	TRUE	reported	ebi-a-GCST90001496	1.46682	0.0703539	259.954
8.03e-56	10	97741071	3437	-0.3962	0.02472	rs10882701	C	A	0.5141	CD39+ secreting CD4 regulatory T cell %CD4 regulatory T cell	TRUE	reported	ebi-a-GCST90001497	1.44923	0.06958	256.881
2.53e-54	1	161479745	1858	-0.5517	0.03439	rs1801274	G	A	0.3334	CD33dim HLA DR+ CD11b- %CD33dim HLA DR+	TRUE	reported	ebi-a-GCST90001528	1.48236	0.121778	257.36
2.77e-54	1	161479745	1858	0.5511	0.03437	rs1801274	G	A	0.3334	CD33dim HLA DR+ CD11b+ %CD33dim HLA DR+	TRUE	reported	ebi-a-GCST90001526	1.4815	0.12167	257.1
2.21e-43	10	6106621	3657	0.5626	0.04021	rs41294937	C	T	0.1075	CD25 on naive-mature B cell	TRUE	reported	ebi-a-GCST90001791	2.43162	0.0508375	195.763
2.62e-30	10	98158952	3440	0.6597	0.05711	rs114844216	C	T	0.0464	CD39+ CD4+ T cell %CD4+ T cell	TRUE	reported	ebi-a-GCST90001659	3.34959	0.0373616	133.435
1.54e-27	10	96998688	2920	0.3052	0.02778	rs12778797	C	T	0.3854	CD39 on CD39+ activated CD4 regulatory T cell	TRUE	reported	ebi-a-GCST90002030	1.50115	0.0397207	120.699
2.66e-25	10	98158952	3408	0.6311	0.06024	rs114844216	C	T	0.0459	CD39+ CD4+ T cell Absolute Count	TRUE	reported	ebi-a-GCST90001660	3.5167	0.0312182	109.756
3.91e-25	10	97070990	3437	0.4259	0.0408	rs117200502	T	C	0.1114	CD39+ secreting CD4 regulatory T cell %secreting CD4 regulatory T cell	TRUE	reported	ebi-a-GCST90001496	2.39194	0.0307472	108.967
7.35e-24	10	98158952	3437	0.6107	0.06018	rs114844216	C	T	0.0464	CD39+ secreting CD4 regulatory T cell %secreting CD4 regulatory T cell	TRUE	reported	ebi-a-GCST90001496	3.52811	0.0291069	102.98
1.8e-23	10	97070990	3437	0.4056	0.04033	rs117200502	T	C	0.1114	CD39+ secreting CD4 regulatory T cell %CD4 regulatory T cell	TRUE	reported	ebi-a-GCST90001497	2.36438	0.0286029	101.144
1.46e-22	10	96998688	3440	0.2506	0.02546	rs12778797	C	T	0.3836	CD39+ CD4+ T cell %CD4+ T cell	TRUE	reported	ebi-a-GCST90001659	1.49327	0.0274076	96.8825
2.18e-22	10	97070694	3440	-0.2459	0.02509	rs1410600	T	C	0.4068	CD39+ CD4+ T cell %CD4+ T cell	TRUE	reported	ebi-a-GCST90001659	1.47157	0.0271796	96.0541
1.82e-21	10	97070694	2920	-0.2642	0.02755	rs1410600	T	C	0.4053	CD39 on CD39+ activated CD4 regulatory T cell	TRUE	reported	ebi-a-GCST90002030	1.48872	0.0305535	91.965
3.12e-21	10	96998688	3408	0.2544	0.02672	rs12778797	C	T	0.3841	CD39+ CD4+ T cell Absolute Count	TRUE	reported	ebi-a-GCST90001660	1.55986	0.0259244	90.6486
3.98e-21	10	98158952	3437	0.5653	0.05954	rs114844216	C	T	0.0464	CD39+ secreting CD4 regulatory T cell %CD4 regulatory T cell	TRUE	reported	ebi-a-GCST90001497	3.49059	0.0255719	90.1447
8.23e-21	6	32692084	3629	-0.2618	0.02781	rs9469245	T	C	0.5433	HLA DR on monocyte	TRUE	reported	ebi-a-GCST90002010	1.67531	0.023851	88.6211
1.2e-19	10	97070694	3408	-0.2402	0.02632	rs1410600	T	C	0.4073	CD39+ CD4+ T cell Absolute Count	TRUE	reported	ebi-a-GCST90001660	1.53651	0.0238692	83.2864
7.44e-19	15	80263217	1858	0.361	0.04027	rs3826007	T	C	0.2209	CD33dim HLA DR+ CD11b+ %CD33dim HLA DR+	TRUE	reported	ebi-a-GCST90001526	1.73582	0.0415016	80.3621
2.46e-18	10	95850055	3408	0.7936	0.09034	rs145557266	G	A	0.021	CD39+ CD4+ T cell Absolute Count	TRUE	reported	ebi-a-GCST90001660	5.27388	0.0221548	77.169
3.71e-18	15	80263217	1858	-0.3541	0.04034	rs3826007	T	C	0.2209	CD33dim HLA DR+ CD11b- %CD33dim HLA DR+	TRUE	reported	ebi-a-GCST90001528	1.73884	0.0398599	77.0513
8.4e-18	10	95850055	3440	0.7452	0.08624	rs145557266	G	A	0.0211	CD39+ CD4+ T cell %CD4+ T cell	TRUE	reported	ebi-a-GCST90001659	5.05811	0.0212565	74.6669
4.09e-16	10	95850055	3437	0.7299	0.08928	rs145557266	G	A	0.0211	CD39+ secreting CD4 regulatory T cell %CD4 regulatory T cell	TRUE	reported	ebi-a-GCST90001497	5.23412	0.0190863	66.8372
5.55e-16	10	95850055	3437	0.7359	0.09042	rs145557266	G	A	0.0211	CD39+ secreting CD4 regulatory T cell %secreting CD4 regulatory T cell	TRUE	reported	ebi-a-GCST90001496	5.30096	0.0189185	66.2382
3.09e-15	10	98158952	2920	0.5168	0.06518	rs114844216	C	T	0.0445	CD39 on CD39+ activated CD4 regulatory T cell	TRUE	reported	ebi-a-GCST90002030	3.52213	0.0210899	62.8661
5.28e-15	10	96999873	3437	0.2468	0.03142	rs7910217	A	G	0.2076	CD39+ secreting CD4 regulatory T cell %CD4 regulatory T cell	TRUE	reported	ebi-a-GCST90001497	1.84203	0.0176449	61.699
1.42e-14	10	96999873	3437	0.2459	0.03182	rs7910217	A	G	0.2076	CD39+ secreting CD4 regulatory T cell %secreting CD4 regulatory T cell	TRUE	reported	ebi-a-GCST90001496	1.86548	0.0170885	59.7196
1.61e-14	6	31394424	3629	-0.2546	0.03302	rs62395272	T	C	0.2849	HLA DR on monocyte	TRUE	reported	ebi-a-GCST90002010	1.98916	0.016127	59.4515
5.6e-13	10	6191376	3657	0.4465	0.0617	rs147487472	A	C	0.0414	CD25 on naive-mature B cell	TRUE	reported	ebi-a-GCST90001791	3.73119	0.0141256	52.3688
4.56e-11	9	95886051	3657	-0.1953	0.02956	rs3793662	T	C	0.7759	CD25 on naive-mature B cell	TRUE	reported	ebi-a-GCST90001791	1.78759	0.0118019	43.6511
3.84e-09	10	95850055	2920	0.569	0.09629	rs145557266	G	A	0.0211	CD39 on CD39+ activated CD4 regulatory T cell	TRUE	reported	ebi-a-GCST90002030	5.20323	0.0118253	34.919
7.11e-09	1	161049358	1858	-0.4313	0.07416	rs3820097	A	G	0.9459	CD33dim HLA DR+ CD11b+ %CD33dim HLA DR+	TRUE	reported	ebi-a-GCST90001526	3.19663	0.0178977	33.8236
7.67e-09	12	31504316	3657	-0.1509	0.02607	rs11051398	T	C	0.5325	CD25 on naive-mature B cell	TRUE	reported	ebi-a-GCST90001791	1.57653	0.00908335	33.504
8.7e-09	1	161049358	1858	0.4291	0.07422	rs3820097	A	G	0.9459	CD33dim HLA DR+ CD11b- %CD33dim HLA DR+	TRUE	reported	ebi-a-GCST90001528	3.19922	0.0176907	33.4253
8.96e-09	10	99452494	3437	-0.3048	0.05289	rs146426185	C	A	0.0634	CD39+ secreting CD4 regulatory T cell %CD4 regulatory T cell	TRUE	reported	ebi-a-GCST90001497	3.10073	0.00957585	33.2111
9.17e-09	10	99452494	3437	-0.3085	0.05356	rs146426185	C	A	0.0634	CD39+ secreting CD4 regulatory T cell %secreting CD4 regulatory T cell	TRUE	reported	ebi-a-GCST90001496	3.14	0.00956595	33.1764
9.29e-09	10	95924521	3437	0.4681	0.0813	rs147121076	G	T	0.0262	CD39+ secreting CD4 regulatory T cell %CD4 regulatory T cell	TRUE	reported	ebi-a-GCST90001497	4.76629	0.00955869	33.151
2.12e-08	10	99461284	3408	-0.275	0.04897	rs1002938	T	A	0.0776	CD39+ CD4+ T cell Absolute Count	TRUE	reported	ebi-a-GCST90001660	2.85877	0.00917398	31.5359
2.51e-08	12	69744014	3629	-0.2562	0.04587	rs1800973	A	C	0.0798	HLA DR on monocyte	TRUE	reported	ebi-a-GCST90002010	2.76326	0.00852774	31.1961
2.63e-08	10	95924521	3437	0.4594	0.08235	rs147121076	G	T	0.0262	CD39+ secreting CD4 regulatory T cell %secreting CD4 regulatory T cell	TRUE	reported	ebi-a-GCST90001496	4.82785	0.00897865	31.1211
3.86e-08	10	5827901	3657	0.2314	0.04201	rs17403348	C	T	0.0997	CD25 on naive-mature B cell	TRUE	reported	ebi-a-GCST90001791	2.54048	0.00823273	30.3404
