# Supplementary material for: Causal role of gut microbiota, serum metabolites, immunophenotypes in myocarditis: a mendelian randomization study
Source: Front Genet. 2024 Aug 30;15:1382502. doi: 10.3389/fgene.2024.1382502 (PMC11392795; doi:10.3389/fgene.2024.1382502)
Supplement: Supplementary file 4 [file Table1.xlsx]

## Sheet: exposure_info
chr.exposure	pos.exposure	beta.exposure	se.exposure	pval.exposure	samplesize.exposure	SNP	effect_allele.exposure	other_allele.exposure	eaf.exposure	exposure	mr_keep.exposure	pval_origin.exposure	id.exposure	sd	R2	F
1	200418805	-0.0714773	0.0146647	9.21977e-07	14306	rs57872228	C	T	NA	class Bacilli id.1673	TRUE	reported	ebi-a-GCST90016910	1.75401	0.0016581	23.7569
2	231723657	0.0476864	0.0108547	7.97389e-06	14306	rs1595463	C	A	NA	class Bacilli id.1673	TRUE	reported	ebi-a-GCST90016910	1.29831	0.00134744	19.2998
3	4800550	-0.0554219	0.0114789	1.38433e-06	14306	rs1962325	G	C	NA	class Bacilli id.1673	TRUE	reported	ebi-a-GCST90016910	1.37296	0.00162704	23.3111
3	94153993	0.156331	0.0325945	1.07251e-06	14306	rs76717940	T	A	NA	class Bacilli id.1673	TRUE	reported	ebi-a-GCST90016910	3.89855	0.00160563	23.0039
3	184371224	0.0979154	0.0224074	8.45688e-06	14306	rs74663707	C	T	NA	class Bacilli id.1673	TRUE	reported	ebi-a-GCST90016910	2.6801	0.00133316	19.095
3	64398863	0.0601035	0.0136407	9.53038e-06	14306	rs13068444	A	G	NA	class Bacilli id.1673	TRUE	reported	ebi-a-GCST90016910	1.63153	0.00135544	19.4145
4	98049499	-0.0630747	0.0128717	1.96024e-06	14306	rs11730038	G	A	NA	class Bacilli id.1673	TRUE	reported	ebi-a-GCST90016910	1.53955	0.00167592	24.0126
4	7431487	0.0535854	0.0116362	4.29833e-06	14306	rs4459992	T	C	NA	class Bacilli id.1673	TRUE	reported	ebi-a-GCST90016910	1.39178	0.00148037	21.2066
4	184681021	0.128032	0.0286921	9.12809e-06	14306	rs111552159	C	G	NA	class Bacilli id.1673	TRUE	reported	ebi-a-GCST90016910	3.4318	0.00139012	19.9119
4	151687420	0.104044	0.0247934	8.46837e-06	14306	rs7666190	A	C	NA	class Bacilli id.1673	TRUE	reported	ebi-a-GCST90016910	2.96548	0.00122962	17.6101
5	174173171	-0.107255	0.0222879	1.33773e-06	14306	rs77558518	A	G	NA	class Bacilli id.1673	TRUE	reported	ebi-a-GCST90016910	2.6658	0.00161635	23.1578
6	67570929	-0.104496	0.0217083	1.52753e-06	14306	rs74352383	T	A	NA	class Bacilli id.1673	TRUE	reported	ebi-a-GCST90016910	2.59648	0.00161729	23.1712
7	36349586	0.108007	0.0232858	1.06891e-06	14306	rs78938557	T	C	NA	class Bacilli id.1673	TRUE	reported	ebi-a-GCST90016910	2.78516	0.0015018	21.514
8	10143164	0.0598868	0.0123903	1.07895e-06	14306	rs2952251	G	A	NA	class Bacilli id.1673	TRUE	reported	ebi-a-GCST90016910	1.48198	0.00163054	23.3614
9	101101172	-0.0613034	0.0137579	7.81196e-06	14306	rs28564647	T	G	NA	class Bacilli id.1673	TRUE	reported	ebi-a-GCST90016910	1.64555	0.00138613	19.8548
11	8332350	0.0572158	0.0126793	7.21174e-06	14306	rs12797734	T	C	NA	class Bacilli id.1673	TRUE	reported	ebi-a-GCST90016910	1.51654	0.00142156	20.363
12	100585559	-0.101189	0.0217379	4.85445e-06	14306	rs11110282	A	G	NA	class Bacilli id.1673	TRUE	reported	ebi-a-GCST90016910	2.60002	0.00151257	21.6686
13	24973509	-0.225309	0.0467697	1.79457e-06	14306	rs9581006	T	C	NA	class Bacilli id.1673	TRUE	reported	ebi-a-GCST90016910	5.59402	0.00161982	23.2075
15	58738075	-0.081146	0.0180042	7.59591e-06	14306	rs694949	A	G	NA	class Bacilli id.1673	TRUE	reported	ebi-a-GCST90016910	2.15344	0.00141812	20.3136
16	991253	0.0619529	0.0127066	1.01499e-06	14306	rs35344081	G	A	NA	class Bacilli id.1673	TRUE	reported	ebi-a-GCST90016910	1.51981	0.00165915	23.7719
17	40835649	-0.0520614	0.0109842	2.2076e-06	14306	rs4028634	C	T	NA	class Bacilli id.1673	TRUE	reported	ebi-a-GCST90016910	1.31379	0.00156804	22.4644
19	51959855	0.111056	0.0246039	6.54591e-06	14306	rs34989881	A	G	NA	class Bacilli id.1673	TRUE	reported	ebi-a-GCST90016910	2.94282	0.00142233	20.374
2	116724915	0.0888472	0.0179655	9.54201e-06	14306	rs13421739	C	G	NA	class Clostridia id.1859	TRUE	reported	ebi-a-GCST90016913	2.14881	0.00170691	24.4573
2	231676041	0.0794173	0.0182427	9.8935e-06	14306	rs10209007	G	C	NA	class Clostridia id.1859	TRUE	reported	ebi-a-GCST90016913	2.18197	0.00132318	18.9519
3	131371980	0.0698882	0.0156319	8.39808e-06	14306	rs76767978	G	A	NA	class Clostridia id.1859	TRUE	reported	ebi-a-GCST90016913	1.8697	0.00139547	19.9887
3	89268714	-0.0592279	0.0134556	9.35643e-06	14306	rs6797343	T	G	NA	class Clostridia id.1859	TRUE	reported	ebi-a-GCST90016913	1.60939	0.0013527	19.3752
4	7420184	0.0529097	0.011818	8.77789e-06	14306	rs13105690	C	T	NA	class Clostridia id.1859	TRUE	reported	ebi-a-GCST90016913	1.41352	0.00139932	20.0439
4	161507301	-0.0739995	0.0150815	9.65095e-07	14306	rs6814436	C	T	NA	class Clostridia id.1859	TRUE	reported	ebi-a-GCST90016913	1.80386	0.00168028	24.0751
4	152131744	-0.103803	0.0210883	4.01856e-07	14306	rs6815608	C	T	NA	class Clostridia id.1859	TRUE	reported	ebi-a-GCST90016913	2.52232	0.001691	24.2291
5	105060362	-0.0547202	0.0127338	8.72027e-06	14306	rs1842454	G	A	NA	class Clostridia id.1859	TRUE	reported	ebi-a-GCST90016913	1.52306	0.00128932	18.4663
5	149077788	-0.0511937	0.0109569	3.37085e-06	14306	rs13179700	C	T	NA	class Clostridia id.1859	TRUE	reported	ebi-a-GCST90016913	1.31053	0.00152383	21.8302
5	35770550	0.0866169	0.0190393	8.24233e-06	14306	rs72738886	T	C	NA	class Clostridia id.1859	TRUE	reported	ebi-a-GCST90016913	2.27725	0.00144483	20.6968
6	12397187	0.0947036	0.0225117	7.53165e-06	14306	rs76860606	C	G	NA	class Clostridia id.1859	TRUE	reported	ebi-a-GCST90016913	2.69257	0.00123573	17.6977
6	163743050	0.0524406	0.0116115	6.53085e-06	14306	rs6934062	G	C	NA	class Clostridia id.1859	TRUE	reported	ebi-a-GCST90016913	1.38882	0.00142391	20.3966
12	5942519	-0.052659	0.0113858	3.24399e-06	14306	rs10774377	G	A	NA	class Clostridia id.1859	TRUE	reported	ebi-a-GCST90016913	1.36183	0.00149318	21.3904
14	52494072	-0.0724037	0.0153105	4.52137e-06	14306	rs2273429	A	G	NA	class Clostridia id.1859	TRUE	reported	ebi-a-GCST90016913	1.83125	0.00156101	22.3637
18	48792829	-0.0581025	0.0120557	1.34295e-06	14306	rs72915163	T	C	NA	class Clostridia id.1859	TRUE	reported	ebi-a-GCST90016913	1.44195	0.00162122	23.2276
20	50803760	-0.0963981	0.0212007	9.04045e-06	14306	rs7269302	A	T	NA	class Clostridia id.1859	TRUE	reported	ebi-a-GCST90016913	2.53577	0.00144328	20.6746
21	18567802	-0.255639	0.0508787	8.77506e-07	14306	rs992074	T	C	NA	class Clostridia id.1859	TRUE	reported	ebi-a-GCST90016913	6.08548	0.00176181	25.2454
21	40703251	0.0641008	0.0127404	3.81408e-07	14306	rs112334273	G	A	NA	class Clostridia id.1859	TRUE	reported	ebi-a-GCST90016913	1.52385	0.00176659	25.314
1	11943792	0.220207	0.0486196	5.18036e-06	14306	rs72640280	A	G	NA	class Lentisphaeria id.2250	TRUE	reported	ebi-a-GCST90016918	5.81528	0.00143205	20.5135
3	6223568	-0.131217	0.0288713	8.66343e-06	14306	rs73113483	T	A	NA	class Lentisphaeria id.2250	TRUE	reported	ebi-a-GCST90016918	3.45323	0.00144199	20.6561
5	94720245	-0.109438	0.023693	4.24356e-06	14306	rs2731834	G	C	NA	class Lentisphaeria id.2250	TRUE	reported	ebi-a-GCST90016918	2.83387	0.00148933	21.3352
7	146795379	0.109431	0.0234879	1.9073e-06	14306	rs11770843	C	T	NA	class Lentisphaeria id.2250	TRUE	reported	ebi-a-GCST90016918	2.80933	0.00151522	21.7066
9	111086170	-0.21635	0.0439866	1.07924e-06	14306	rs62570196	C	T	NA	class Lentisphaeria id.2250	TRUE	reported	ebi-a-GCST90016918	5.26114	0.00168842	24.1921
13	20687179	0.122368	0.0270329	4.38258e-06	14306	rs2031282	A	G	NA	class Lentisphaeria id.2250	TRUE	reported	ebi-a-GCST90016918	3.23334	0.00143045	20.4904
15	25162535	0.152377	0.0324332	4.05864e-06	14306	rs17114848	G	A	NA	class Lentisphaeria id.2250	TRUE	reported	ebi-a-GCST90016918	3.87926	0.00154075	22.0729
15	101242690	-0.105025	0.0233484	8.14836e-06	14306	rs1002941	A	G	NA	class Lentisphaeria id.2250	TRUE	reported	ebi-a-GCST90016918	2.79265	0.00141254	20.2335
20	61394262	0.230292	0.0480168	1.86132e-06	14306	rs77599476	A	G	NA	class Lentisphaeria id.2250	TRUE	reported	ebi-a-GCST90016918	5.74318	0.00160552	23.0023
21	21023966	-0.13741	0.0289246	1.72211e-06	14306	rs2825714	A	G	NA	class Lentisphaeria id.2250	TRUE	reported	ebi-a-GCST90016918	3.4596	0.00157529	22.5685
6	169224781	0.0747546	0.0164684	6.05327e-06	14306	rs4073240	G	A	NA	family Actinomycetaceae id.421	TRUE	reported	ebi-a-GCST90016925	1.96975	0.00143844	20.605
6	67207371	0.123756	0.026427	5.47974e-06	14306	rs34583783	G	T	NA	family Actinomycetaceae id.421	TRUE	reported	ebi-a-GCST90016925	3.16087	0.00153078	21.9299
6	133007480	0.241826	0.0503796	1.82671e-06	14306	rs35011108	A	G	NA	family Actinomycetaceae id.421	TRUE	reported	ebi-a-GCST90016925	6.02579	0.0016082	23.0407
9	76394568	-0.0887537	0.0195009	3.64418e-06	14306	rs2889192	T	G	NA	family Actinomycetaceae id.421	TRUE	reported	ebi-a-GCST90016925	2.33246	0.00144603	20.714
15	29850991	0.0761407	0.0169007	6.12421e-06	14306	rs58484246	T	C	NA	family Actinomycetaceae id.421	TRUE	reported	ebi-a-GCST90016925	2.02145	0.00141694	20.2966
1	103299921	-0.0692654	0.0150148	4.24033e-06	14306	rs1241171	G	A	NA	genus Bilophila id.3170	TRUE	reported	ebi-a-GCST90016971	1.79589	0.00148556	21.2811
3	194419531	-0.112729	0.0241633	3.11322e-06	14306	rs6793291	A	C	NA	genus Bilophila id.3170	TRUE	reported	ebi-a-GCST90016971	2.89012	0.00151929	21.765
6	20505628	0.128112	0.0261358	8.62323e-07	14306	rs116261629	G	C	NA	genus Bilophila id.3170	TRUE	reported	ebi-a-GCST90016971	3.12604	0.00167696	24.0275
7	9510367	-0.0617228	0.0140174	8.63257e-06	14306	rs2713349	T	A	NA	genus Bilophila id.3170	TRUE	reported	ebi-a-GCST90016971	1.67659	0.00135366	19.389
7	47211732	0.0627416	0.0139456	6.33257e-06	14306	rs2728491	T	G	NA	genus Bilophila id.3170	TRUE	reported	ebi-a-GCST90016971	1.668	0.00141307	20.2412
7	138583840	-0.0670097	0.0137701	1.76954e-06	14306	rs7802841	A	C	NA	genus Bilophila id.3170	TRUE	reported	ebi-a-GCST90016971	1.64701	0.00165282	23.6811
7	123174986	0.118509	0.026742	7.36953e-06	14306	rs1917709	A	T	NA	genus Bilophila id.3170	TRUE	reported	ebi-a-GCST90016971	3.19855	0.00137108	19.6388
8	109990939	0.123209	0.026882	5.62264e-06	14306	rs72676854	T	C	NA	genus Bilophila id.3170	TRUE	reported	ebi-a-GCST90016971	3.21529	0.00146645	21.0069
8	90878338	-0.0624818	0.0141485	8.0562e-06	14306	rs60178956	G	A	NA	genus Bilophila id.3170	TRUE	reported	ebi-a-GCST90016971	1.69227	0.00136156	19.5023
9	4940871	-0.0826826	0.0170621	1.1229e-06	14306	rs1571225	T	C	NA	genus Bilophila id.3170	TRUE	reported	ebi-a-GCST90016971	2.04076	0.00163905	23.4835
12	100786847	-0.0564589	0.0126935	9.07215e-06	14306	rs1969927	A	G	NA	genus Bilophila id.3170	TRUE	reported	ebi-a-GCST90016971	1.51824	0.00138116	19.7835
13	102402685	0.0680947	0.015503	7.71543e-06	14306	rs11069458	C	T	NA	genus Bilophila id.3170	TRUE	reported	ebi-a-GCST90016971	1.85428	0.00134695	19.2928
14	67640571	-0.0571991	0.0125673	5.47533e-06	14306	rs8013541	A	T	NA	genus Bilophila id.3170	TRUE	reported	ebi-a-GCST90016971	1.50315	0.00144613	20.7155
15	50011554	-0.0613623	0.0133436	4.70945e-06	14306	rs542415	T	C	NA	genus Bilophila id.3170	TRUE	reported	ebi-a-GCST90016971	1.596	0.00147624	21.1474
17	9121579	-0.102702	0.0233878	9.06692e-06	14306	rs9899990	A	G	NA	genus Bilophila id.3170	TRUE	reported	ebi-a-GCST90016971	2.79736	0.00134628	19.2832
18	3765773	0.073288	0.016799	7.14661e-06	14306	rs4798126	G	A	NA	genus Bilophila id.3170	TRUE	reported	ebi-a-GCST90016971	2.00929	0.00132881	19.0326
20	61980991	0.0766479	0.0160642	1.78875e-06	14306	rs3827020	C	T	NA	genus Bilophila id.3170	TRUE	reported	ebi-a-GCST90016971	1.9214	0.00158904	22.7658
1	8419420	0.160425	0.0360857	8.40601e-06	14306	rs6577484	G	A	NA	genus Clostridium innocuum group id.14397	TRUE	reported	ebi-a-GCST90016979	4.31613	0.0013798	19.764
3	103025517	-0.108859	0.023425	3.49406e-06	14306	rs1948423	T	A	NA	genus Clostridium innocuum group id.14397	TRUE	reported	ebi-a-GCST90016979	2.80181	0.0015075	21.5958
5	9368158	0.142664	0.0311021	8.61529e-06	14306	rs40656	C	T	NA	genus Clostridium innocuum group id.14397	TRUE	reported	ebi-a-GCST90016979	3.72005	0.00146877	21.0402
5	71186626	-0.113424	0.0233137	1.12243e-06	14306	rs6890185	C	T	NA	genus Clostridium innocuum group id.14397	TRUE	reported	ebi-a-GCST90016979	2.7885	0.00165201	23.6694
5	95717619	-0.180591	0.0409505	7.24453e-06	14306	rs4869133	G	A	NA	genus Clostridium innocuum group id.14397	TRUE	reported	ebi-a-GCST90016979	4.89799	0.00135777	19.4479
5	113126539	-0.102648	0.0227508	6.99939e-06	14306	rs10074000	T	C	NA	genus Clostridium innocuum group id.14397	TRUE	reported	ebi-a-GCST90016979	2.72117	0.00142113	20.3567
6	143718234	-0.126746	0.0274657	7.8001e-06	14306	rs71564433	T	A	NA	genus Clostridium innocuum group id.14397	TRUE	reported	ebi-a-GCST90016979	3.28511	0.00148656	21.2955
12	30268485	0.0997048	0.0221926	8.92442e-06	14306	rs10506058	A	G	NA	genus Clostridium innocuum group id.14397	TRUE	reported	ebi-a-GCST90016979	2.65441	0.00140911	20.1844
15	59704208	-0.114993	0.0257186	8.40621e-06	14306	rs77845139	A	G	NA	genus Clostridium innocuum group id.14397	TRUE	reported	ebi-a-GCST90016979	3.07614	0.00139567	19.9916
18	6348227	0.14708	0.0320875	5.58509e-06	14306	rs61267978	T	C	NA	genus Clostridium innocuum group id.14397	TRUE	reported	ebi-a-GCST90016979	3.83791	0.0014667	21.0105
18	69274308	-0.157938	0.034187	4.0634e-06	14306	rs1942371	G	A	NA	genus Clostridium innocuum group id.14397	TRUE	reported	ebi-a-GCST90016979	4.08903	0.00148986	21.3428
1	118723685	-0.0805036	0.0167257	1.56776e-06	14306	rs1582238	C	T	NA	genus Defluviitaleaceae UCG011 id.11287	TRUE	reported	ebi-a-GCST90016986	2.00052	0.00161697	23.1666
1	85205632	-0.13834	0.029554	3.51925e-06	14306	rs9725395	A	G	NA	genus Defluviitaleaceae UCG011 id.11287	TRUE	reported	ebi-a-GCST90016986	3.53489	0.00152947	21.911
3	72207794	0.0977912	0.0197263	9.59555e-07	14306	rs4677103	A	G	NA	genus Defluviitaleaceae UCG011 id.11287	TRUE	reported	ebi-a-GCST90016986	2.35942	0.00171516	24.5758
4	120741726	0.0817755	0.0181686	6.82889e-06	14306	rs2892880	G	A	NA	genus Defluviitaleaceae UCG011 id.11287	TRUE	reported	ebi-a-GCST90016986	2.1731	0.00141427	20.2583
4	147414743	-0.147383	0.0293796	4.33112e-07	14306	rs72731813	C	T	NA	genus Defluviitaleaceae UCG011 id.11287	TRUE	reported	ebi-a-GCST90016986	3.51403	0.00175623	25.1654
7	79734541	0.106503	0.0238473	6.62811e-06	14306	rs28696126	T	A	NA	genus Defluviitaleaceae UCG011 id.11287	TRUE	reported	ebi-a-GCST90016986	2.85232	0.00139246	19.9455
9	8786663	0.11381	0.0232806	1.44534e-06	14306	rs112893842	T	C	NA	genus Defluviitaleaceae UCG011 id.11287	TRUE	reported	ebi-a-GCST90016986	2.78454	0.00166798	23.8986
10	66407366	-0.0715978	0.0156309	4.83237e-06	14306	rs4344384	T	G	NA	genus Defluviitaleaceae UCG011 id.11287	TRUE	reported	ebi-a-GCST90016986	1.86958	0.00146466	20.9813
21	41811003	0.174369	0.0362226	2.15293e-06	14306	rs55658617	T	C	NA	genus Defluviitaleaceae UCG011 id.11287	TRUE	reported	ebi-a-GCST90016986	4.3325	0.00161741	23.1728
22	24804081	0.142939	0.0299793	2.52046e-06	14306	rs9608282	T	G	NA	genus Defluviitaleaceae UCG011 id.11287	TRUE	reported	ebi-a-GCST90016986	3.58575	0.00158676	22.7331
1	247710285	0.0570422	0.0122359	3.14869e-06	14306	rs12040548	G	T	NA	genus Ruminiclostridium9 id.11357	TRUE	reported	ebi-a-GCST90017051	1.46351	0.00151706	21.7331
2	204706865	0.0511195	0.0111418	5.68054e-06	14306	rs13033315	T	A	NA	genus Ruminiclostridium9 id.11357	TRUE	reported	ebi-a-GCST90017051	1.33264	0.00146949	21.0505
3	29179983	-0.0717454	0.0159673	8.71967e-06	14306	rs9809789	C	T	NA	genus Ruminiclostridium9 id.11357	TRUE	reported	ebi-a-GCST90017051	1.90981	0.00140947	20.1895
3	157841287	-0.0641507	0.0123339	2.07272e-07	14306	rs57665991	C	G	NA	genus Ruminiclostridium9 id.11357	TRUE	reported	ebi-a-GCST90017051	1.47523	0.00188766	27.0522
6	128568828	-0.081629	0.0169515	2.13974e-06	14306	rs73592673	A	T	NA	genus Ruminiclostridium9 id.11357	TRUE	reported	ebi-a-GCST90017051	2.02753	0.0016185	23.1885
6	67655320	0.0944998	0.0210206	7.58281e-06	14306	rs78191726	T	C	NA	genus Ruminiclostridium9 id.11357	TRUE	reported	ebi-a-GCST90017051	2.51423	0.00141092	20.2102
7	155701010	0.0928576	0.0204871	6.46934e-06	14306	rs79082720	C	G	NA	genus Ruminiclostridium9 id.11357	TRUE	reported	ebi-a-GCST90017051	2.45041	0.00143415	20.5435
7	47013498	-0.0980026	0.0202616	2.37203e-06	14306	rs115044523	G	A	NA	genus Ruminiclostridium9 id.11357	TRUE	reported	ebi-a-GCST90017051	2.42344	0.0016329	23.3953
8	14697544	0.0532742	0.0119274	7.91571e-06	14306	rs74303178	T	C	NA	genus Ruminiclostridium9 id.11357	TRUE	reported	ebi-a-GCST90017051	1.42661	0.00139277	19.95
9	74214419	0.0600735	0.0132737	4.10355e-06	14306	rs113048721	C	G	NA	genus Ruminiclostridium9 id.11357	TRUE	reported	ebi-a-GCST90017051	1.58764	0.00142989	20.4824
11	68886460	-0.0727975	0.0155594	3.17995e-06	14306	rs12419854	T	A	NA	genus Ruminiclostridium9 id.11357	TRUE	reported	ebi-a-GCST90017051	1.86102	0.00152801	21.8901
12	10702414	0.050797	0.0112182	7.06903e-06	14306	rs7137760	C	T	NA	genus Ruminiclostridium9 id.11357	TRUE	reported	ebi-a-GCST90017051	1.34178	0.00143136	20.5036
13	90441578	0.0699728	0.0154939	4.65961e-06	14306	rs9522712	T	C	NA	genus Ruminiclostridium9 id.11357	TRUE	reported	ebi-a-GCST90017051	1.85319	0.00142384	20.3956
19	34371198	0.0950908	0.0197177	2.55994e-06	14306	rs918449	G	A	NA	genus Ruminiclostridium9 id.11357	TRUE	reported	ebi-a-GCST90017051	2.35839	0.00162331	23.2576
20	2210530	-0.0586425	0.0131004	4.86598e-06	14306	rs6082461	C	A	NA	genus Ruminiclostridium9 id.11357	TRUE	reported	ebi-a-GCST90017051	1.56691	0.00139891	20.0381
1	103732214	0.133972	0.0257416	2.09426e-07	14306	rs12125734	G	T	NA	genus Ruminococcaceae UCG004 id.11362	TRUE	reported	ebi-a-GCST90017055	3.07889	0.00189007	27.0868
1	18676399	0.078587	0.018003	9.43127e-06	14306	rs550351	A	C	NA	genus Ruminococcaceae UCG004 id.11362	TRUE	reported	ebi-a-GCST90017055	2.1533	0.00133038	19.0551
2	239846337	-0.075914	0.0170308	8.1197e-06	14306	rs7569771	A	G	NA	genus Ruminococcaceae UCG004 id.11362	TRUE	reported	ebi-a-GCST90017055	2.03701	0.00138712	19.8689
3	197683751	-0.0859927	0.0188671	5.38828e-06	14306	rs9818949	T	G	NA	genus Ruminococcaceae UCG004 id.11362	TRUE	reported	ebi-a-GCST90017055	2.25665	0.00145019	20.7737
3	54427795	0.0849743	0.0157451	7.91061e-08	14306	rs6769553	A	G	NA	genus Ruminococcaceae UCG004 id.11362	TRUE	reported	ebi-a-GCST90017055	1.88324	0.00203209	29.1262
3	169966722	-0.0757474	0.0162475	4.52054e-06	14306	rs511258	G	A	NA	genus Ruminococcaceae UCG004 id.11362	TRUE	reported	ebi-a-GCST90017055	1.94333	0.00151721	21.7351
6	2119329	-0.0797959	0.0177639	6.11575e-06	14306	rs3800154	A	C	NA	genus Ruminococcaceae UCG004 id.11362	TRUE	reported	ebi-a-GCST90017055	2.1247	0.00140869	20.1783
6	132887921	-0.0707825	0.0161381	9.18015e-06	14306	rs11961899	G	A	NA	genus Ruminococcaceae UCG004 id.11362	TRUE	reported	ebi-a-GCST90017055	1.93024	0.00134309	19.2374
7	24791998	0.0689452	0.0153649	8.19993e-06	14306	rs2248146	T	C	NA	genus Ruminococcaceae UCG004 id.11362	TRUE	reported	ebi-a-GCST90017055	1.83776	0.00140566	20.1349
8	139253064	0.116125	0.025946	5.80805e-06	14306	rs872501	G	A	NA	genus Ruminococcaceae UCG004 id.11362	TRUE	reported	ebi-a-GCST90017055	3.10334	0.00139844	20.0314
9	7317307	0.095976	0.0214554	7.04482e-06	14306	rs10976229	T	G	NA	genus Ruminococcaceae UCG004 id.11362	TRUE	reported	ebi-a-GCST90017055	2.56623	0.00139697	20.0102
11	15771251	-0.0786157	0.0179592	7.09186e-06	14306	rs7123615	C	G	NA	genus Ruminococcaceae UCG004 id.11362	TRUE	reported	ebi-a-GCST90017055	2.14806	0.00133784	19.1622
1	221945123	-0.0696728	0.0146631	1.78295e-06	14306	rs3010848	G	A	NA	unknown genus id.1868	TRUE	reported	ebi-a-GCST90017081	1.75382	0.00157591	22.5775
1	27221334	0.108994	0.0243264	9.12788e-06	14306	rs115372687	A	G	NA	unknown genus id.1868	TRUE	reported	ebi-a-GCST90017081	2.90962	0.00140147	20.0747
2	122818391	0.0682414	0.0149403	5.52764e-06	14306	rs4848741	G	A	NA	unknown genus id.1868	TRUE	reported	ebi-a-GCST90017081	1.78697	0.00145642	20.863
2	81684934	0.226767	0.0467216	1.61421e-06	14306	rs72819830	A	G	NA	unknown genus id.1868	TRUE	reported	ebi-a-GCST90017081	5.58826	0.00164419	23.5572
3	12351583	-0.0813051	0.015882	2.60321e-07	14306	rs12634544	T	C	NA	unknown genus id.1868	TRUE	reported	ebi-a-GCST90017081	1.89961	0.00182883	26.2075
3	161557749	0.0879804	0.016634	1.48235e-07	14306	rs11709800	T	C	NA	unknown genus id.1868	TRUE	reported	ebi-a-GCST90017081	1.98955	0.00195197	27.9755
5	126751728	0.0851224	0.01769	1.98226e-06	14306	rs6595770	T	G	NA	unknown genus id.1868	TRUE	reported	ebi-a-GCST90017081	2.11586	0.00161611	23.1543
7	6719867	-0.172993	0.0390401	4.61658e-06	14306	rs10231386	G	C	NA	unknown genus id.1868	TRUE	reported	ebi-a-GCST90017081	4.6695	0.00137082	19.6352
7	69979141	-0.131218	0.0288407	5.43188e-06	14306	rs35947731	C	T	NA	unknown genus id.1868	TRUE	reported	ebi-a-GCST90017081	3.44957	0.00144507	20.7002
10	109292487	-0.0905691	0.0190904	2.29784e-06	14306	rs17291611	A	G	NA	unknown genus id.1868	TRUE	reported	ebi-a-GCST90017081	2.28336	0.00157105	22.5076
10	134926480	-0.087484	0.0192215	4.65994e-06	14306	rs138437711	A	G	NA	unknown genus id.1868	TRUE	reported	ebi-a-GCST90017081	2.29904	0.00144609	20.7149
12	57449705	0.109022	0.0242017	7.01698e-06	14306	rs1044939	C	T	NA	unknown genus id.1868	TRUE	reported	ebi-a-GCST90017081	2.89471	0.00141665	20.2925
16	8870618	0.064211	0.0139816	4.54297e-06	14306	rs12930556	C	T	NA	unknown genus id.1868	TRUE	reported	ebi-a-GCST90017081	1.67231	0.00147234	21.0914
6	169224781	0.074973	0.0164672	5.67898e-06	14306	rs4073240	G	A	NA	order Actinomycetales id.420	TRUE	reported	ebi-a-GCST90017090	1.9696	0.00144705	20.7286
6	67207371	0.123688	0.0264254	5.53886e-06	14306	rs34583783	G	T	NA	order Actinomycetales id.420	TRUE	reported	ebi-a-GCST90017090	3.16068	0.00152929	21.9085
6	133007480	0.241546	0.0503803	1.87659e-06	14306	rs35011108	A	G	NA	order Actinomycetales id.420	TRUE	reported	ebi-a-GCST90017090	6.02587	0.00160444	22.9868
9	76394568	-0.0884052	0.0194997	3.96725e-06	14306	rs2889192	T	G	NA	order Actinomycetales id.420	TRUE	reported	ebi-a-GCST90017090	2.33231	0.00143489	20.5542
15	29850991	0.075828	0.0168997	6.67483e-06	14306	rs58484246	T	C	NA	order Actinomycetales id.420	TRUE	reported	ebi-a-GCST90017090	2.02133	0.00140551	20.1327
1	200418805	-0.0688415	0.0146994	2.5825e-06	14306	rs57872228	C	T	NA	order Lactobacillales id.1800	TRUE	reported	ebi-a-GCST90017101	1.75816	0.00153101	21.9332
2	231723657	0.0479749	0.0108801	7.44355e-06	14306	rs1595463	C	A	NA	order Lactobacillales id.1800	TRUE	reported	ebi-a-GCST90017101	1.30134	0.00135742	19.443
3	4800550	-0.0546878	0.0115069	1.96232e-06	14306	rs1962325	G	C	NA	order Lactobacillales id.1800	TRUE	reported	ebi-a-GCST90017101	1.37631	0.0015766	22.5873
3	184371224	0.0982594	0.0224613	8.39557e-06	14306	rs74663707	C	T	NA	order Lactobacillales id.1800	TRUE	reported	ebi-a-GCST90017101	2.68654	0.0013361	19.1372
3	94153993	0.160943	0.0327	6.55315e-07	14306	rs76717940	T	A	NA	order Lactobacillales id.1800	TRUE	reported	ebi-a-GCST90017101	3.91117	0.00169066	24.2242
4	184681021	0.128854	0.0287397	8.30807e-06	14306	rs111552159	C	G	NA	order Lactobacillales id.1800	TRUE	reported	ebi-a-GCST90017101	3.43749	0.00140334	20.1016
4	98049499	-0.0605384	0.0129052	5.09742e-06	14306	rs11730038	G	A	NA	order Lactobacillales id.1800	TRUE	reported	ebi-a-GCST90017101	1.54356	0.00153606	22.0056
5	174173171	-0.106466	0.0223484	1.67436e-06	14306	rs77558518	A	G	NA	order Lactobacillales id.1800	TRUE	reported	ebi-a-GCST90017101	2.67304	0.0015841	22.6949
6	67570929	-0.103396	0.021758	1.88027e-06	14306	rs74352383	T	A	NA	order Lactobacillales id.1800	TRUE	reported	ebi-a-GCST90017101	2.60242	0.00157626	22.5824
7	36349586	0.10553	0.0233581	2.31089e-06	14306	rs78938557	T	C	NA	order Lactobacillales id.1800	TRUE	reported	ebi-a-GCST90017101	2.79381	0.00142495	20.4116
8	10143164	0.0629317	0.0124177	3.36457e-07	14306	rs2952251	G	A	NA	order Lactobacillales id.1800	TRUE	reported	ebi-a-GCST90017101	1.48525	0.00179234	25.6836
11	8332350	0.0571279	0.0127113	7.76515e-06	14306	rs12797734	T	C	NA	order Lactobacillales id.1800	TRUE	reported	ebi-a-GCST90017101	1.52037	0.00141009	20.1984
12	100585559	-0.10239	0.0217849	3.95667e-06	14306	rs11110282	A	G	NA	order Lactobacillales id.1800	TRUE	reported	ebi-a-GCST90017101	2.60564	0.00154197	22.0904
13	24973509	-0.22583	0.0469228	1.76596e-06	14306	rs9581006	T	C	NA	order Lactobacillales id.1800	TRUE	reported	ebi-a-GCST90017101	5.61233	0.00161672	23.163
14	33200623	0.0499263	0.0109744	5.08757e-06	14306	rs11627423	C	A	NA	order Lactobacillales id.1800	TRUE	reported	ebi-a-GCST90017101	1.31262	0.00144481	20.6965
14	97526750	-0.08054	0.0180992	8.33489e-06	14306	rs2370083	G	T	NA	order Lactobacillales id.1800	TRUE	reported	ebi-a-GCST90017101	2.1648	0.00138244	19.8018
16	991253	0.0642442	0.0127358	4.16064e-07	14306	rs35344081	G	A	NA	order Lactobacillales id.1800	TRUE	reported	ebi-a-GCST90017101	1.5233	0.00177577	25.4458
17	40835649	-0.0532915	0.01101	1.34806e-06	14306	rs4028634	C	T	NA	order Lactobacillales id.1800	TRUE	reported	ebi-a-GCST90017101	1.31688	0.00163521	23.4283
19	51959855	0.113479	0.0246452	4.09355e-06	14306	rs34989881	A	G	NA	order Lactobacillales id.1800	TRUE	reported	ebi-a-GCST90017101	2.94776	0.00148001	21.2015
1	11943792	0.220207	0.0486196	5.18036e-06	14306	rs72640280	A	G	NA	order Victivallales id.2254	TRUE	reported	ebi-a-GCST90017109	5.81528	0.00143205	20.5135
3	6223568	-0.131217	0.0288713	8.66343e-06	14306	rs73113483	T	A	NA	order Victivallales id.2254	TRUE	reported	ebi-a-GCST90017109	3.45323	0.00144199	20.6561
5	94720245	-0.109438	0.023693	4.24356e-06	14306	rs2731834	G	C	NA	order Victivallales id.2254	TRUE	reported	ebi-a-GCST90017109	2.83387	0.00148933	21.3352
7	146795379	0.109431	0.0234879	1.9073e-06	14306	rs11770843	C	T	NA	order Victivallales id.2254	TRUE	reported	ebi-a-GCST90017109	2.80933	0.00151522	21.7066
9	111086170	-0.21635	0.0439866	1.07924e-06	14306	rs62570196	C	T	NA	order Victivallales id.2254	TRUE	reported	ebi-a-GCST90017109	5.26114	0.00168842	24.1921
13	20687179	0.122368	0.0270329	4.38258e-06	14306	rs2031282	A	G	NA	order Victivallales id.2254	TRUE	reported	ebi-a-GCST90017109	3.23334	0.00143045	20.4904
15	101242690	-0.105025	0.0233484	8.14836e-06	14306	rs1002941	A	G	NA	order Victivallales id.2254	TRUE	reported	ebi-a-GCST90017109	2.79265	0.00141254	20.2335
15	25162535	0.152377	0.0324332	4.05864e-06	14306	rs17114848	G	A	NA	order Victivallales id.2254	TRUE	reported	ebi-a-GCST90017109	3.87926	0.00154075	22.0729
20	61394262	0.230292	0.0480168	1.86132e-06	14306	rs77599476	A	G	NA	order Victivallales id.2254	TRUE	reported	ebi-a-GCST90017109	5.74318	0.00160552	23.0023
21	21023966	-0.13741	0.0289246	1.72211e-06	14306	rs2825714	A	G	NA	order Victivallales id.2254	TRUE	reported	ebi-a-GCST90017109	3.4596	0.00157529	22.5685
1	11943792	0.220185	0.0485947	5.19194e-06	14306	rs72640280	A	G	NA	phylum Lentisphaerae id.2238	TRUE	reported	ebi-a-GCST90017115	5.8123	0.00143323	20.5304
3	6223568	-0.131681	0.0288503	8.79387e-06	14306	rs73113483	T	A	NA	phylum Lentisphaerae id.2238	TRUE	reported	ebi-a-GCST90017115	3.45072	0.00145431	20.8327
5	94720245	-0.109935	0.0236848	3.79603e-06	14306	rs2731834	G	C	NA	phylum Lentisphaerae id.2238	TRUE	reported	ebi-a-GCST90017115	2.83288	0.00150391	21.5443
7	146795379	0.111896	0.0234776	1.13813e-06	14306	rs11770843	C	T	NA	phylum Lentisphaerae id.2238	TRUE	reported	ebi-a-GCST90017115	2.8081	0.00158553	22.7155
9	111086170	-0.217203	0.0439621	9.64473e-07	14306	rs62570196	C	T	NA	phylum Lentisphaerae id.2238	TRUE	reported	ebi-a-GCST90017115	5.25821	0.00170364	24.4104
10	53930085	-0.16062	0.0336806	9.1939e-06	14306	rs60995569	T	G	NA	phylum Lentisphaerae id.2238	TRUE	reported	ebi-a-GCST90017115	4.02846	0.00158742	22.7426
13	20687179	0.120412	0.0270263	5.86462e-06	14306	rs2031282	A	G	NA	phylum Lentisphaerae id.2238	TRUE	reported	ebi-a-GCST90017115	3.23255	0.00138582	19.8503
15	25162535	0.148972	0.0324162	6.76986e-06	14306	rs17114848	G	A	NA	phylum Lentisphaerae id.2238	TRUE	reported	ebi-a-GCST90017115	3.87723	0.0014743	21.1196
15	101242690	-0.107661	0.0233382	4.30884e-06	14306	rs1002941	A	G	NA	phylum Lentisphaerae id.2238	TRUE	reported	ebi-a-GCST90017115	2.79143	0.00148552	21.2805
20	61394262	0.229981	0.0479918	1.90265e-06	14306	rs77599476	A	G	NA	phylum Lentisphaerae id.2238	TRUE	reported	ebi-a-GCST90017115	5.74019	0.00160286	22.9641
21	21023966	-0.138226	0.0289096	1.49772e-06	14306	rs2825714	A	G	NA	phylum Lentisphaerae id.2238	TRUE	reported	ebi-a-GCST90017115	3.45781	0.00159567	22.861
